# Supplementary material for: Spatial Transcriptomics to define transcriptional patterns of zonation and structural components in the mouse liver
Source: Nat Commun. 2021 Dec 2;12:7046. doi: 10.1038/s41467-021-27354-w (PMC8640072; doi:10.1038/s41467-021-27354-w)
Supplement: Supplementary file 4 — Supplementary Dataset 1 [file 41467_2021_27354_MOESM4_ESM.csv]

p_val	avg_logFC	pct.1	pct.2	p_val_adj	cluster	gene	ensembl_gene_id	description	gene_biotype	chromosome_name	start_position
3.88965885569846e-57	-0.32466963141784	0.297	0.495	3.75196493220674e-53	0	Aldh1b1	ENSMUSG00000035561	aldehyde dehydrogenase 1 family, member B1 [Source:MGI Symbol;Acc:MGI:1919785]	protein_coding	4	45799022
2.70086033875933e-52	-0.376834988025558	0.541	0.673	2.60524988276725e-48	0	Sds	ENSMUSG00000029597	serine dehydratase [Source:MGI Symbol;Acc:MGI:98270]	protein_coding	5	120476526
2.86796449796182e-47	-0.45994698258009	0.379	0.544	2.76643855473397e-43	0	Hbb-bs	ENSMUSG00000052305	hemoglobin, beta adult s chain [Source:MGI Symbol;Acc:MGI:5474852]	protein_coding	7	103826534
4.03214672199653e-47	-0.292308488438904	0.744	0.818	3.88940872803785e-43	0	Ctsc	ENSMUSG00000030560	cathepsin C [Source:MGI Symbol;Acc:MGI:109553]	protein_coding	7	88278085
3.33316658926604e-41	-0.290116888793546	0.974	0.973	3.21517249200602e-37	0	Cyp2f2	ENSMUSG00000052974	cytochrome P450, family 2, subfamily f, polypeptide 2 [Source:MGI Symbol;Acc:MGI:88608]	protein_coding	7	27119909
2.35451175183547e-38	-0.265724008289834	0.922	0.909	2.27116203582049e-34	0	Hal	ENSMUSG00000020017	histidine ammonia lyase [Source:MGI Symbol;Acc:MGI:96010]	protein_coding	10	93488768
2.87695888293413e-34	-0.273825538242018	0.873	0.881	2.77511453847827e-30	0	Hsd17b13	ENSMUSG00000034528	hydroxysteroid (17-beta) dehydrogenase 13 [Source:MGI Symbol;Acc:MGI:2140804]	protein_coding	5	103955440
2.33855679301586e-26	-0.253260402319128	0.823	0.847	2.2557718825431e-22	0	A1bg	ENSMUSG00000022347	alpha-1-B glycoprotein [Source:MGI Symbol;Acc:MGI:2152878]	protein_coding	15	60896859
1.94975742007174e-21	-0.372607792044039	0.429	0.512	1.8807360074012e-17	0	Slc1a2	ENSMUSG00000005089	solute carrier family 1 (glial high affinity glutamate transporter), member 2 [Source:MGI Symbol;Acc:MGI:101931]	protein_coding	2	102658659
6.01993302809639e-18	-0.336682239524354	0.192	0.285	5.80682739890178e-14	0	Spp1	ENSMUSG00000029304	secreted phosphoprotein 1 [Source:MGI Symbol;Acc:MGI:98389]	protein_coding	5	104435118
1.00517629629874e-08	-0.488822811544664	0.898	0.859	9.69593055409768e-05	0	Glul	ENSMUSG00000026473	glutamate-ammonia ligase (glutamine synthetase) [Source:MGI Symbol;Acc:MGI:95739]	protein_coding	1	153899944
0	-0.908002793409655	0.981	0.999	0	1	Cyp2e1	ENSMUSG00000025479	cytochrome P450, family 2, subfamily e, polypeptide 1 [Source:MGI Symbol;Acc:MGI:88607]	protein_coding	7	140763739
1.54060003343495e-272	0.691501379474931	0.999	0.966	1.48606279225136e-268	1	Cyp2f2	ENSMUSG00000052974	cytochrome P450, family 2, subfamily f, polypeptide 2 [Source:MGI Symbol;Acc:MGI:88608]	protein_coding	7	27119909
1.89143581567218e-265	-0.560319425167643	0.999	1	1.82447898779739e-261	1	Cyp2c69	ENSMUSG00000092008	cytochrome P450, family 2, subfamily c, polypeptide 69 [Source:MGI Symbol;Acc:MGI:3721049]	protein_coding	19	39842814
7.50965799201131e-258	0.628591855196362	0.996	0.891	7.24381609909411e-254	1	Hal	ENSMUSG00000020017	histidine ammonia lyase [Source:MGI Symbol;Acc:MGI:96010]	protein_coding	10	93488768
8.58552295207838e-229	0.723493595216279	0.903	0.52	8.2815954395748e-225	1	Sds	ENSMUSG00000029597	serine dehydratase [Source:MGI Symbol;Acc:MGI:98270]	protein_coding	5	120476526
5.05492953651799e-215	0.612970507808893	0.99	0.843	4.87598503092526e-211	1	Hsd17b13	ENSMUSG00000034528	hydroxysteroid (17-beta) dehydrogenase 13 [Source:MGI Symbol;Acc:MGI:2140804]	protein_coding	5	103955440
1.41435779207156e-200	-0.606389412822138	0.939	0.994	1.36428952623222e-196	1	Cyp1a2	ENSMUSG00000032310	cytochrome P450, family 1, subfamily a, polypeptide 2 [Source:MGI Symbol;Acc:MGI:88589]	protein_coding	9	57676937
8.20361933590398e-199	0.581893446375293	0.951	0.731	7.91321121141298e-195	1	Ctsc	ENSMUSG00000030560	cathepsin C [Source:MGI Symbol;Acc:MGI:109553]	protein_coding	7	88278085
2.83194107925536e-198	-0.666854650470068	0.817	0.972	2.73169036504972e-194	1	Lect2	ENSMUSG00000021539	leukocyte cell-derived chemotaxin 2 [Source:MGI Symbol;Acc:MGI:1278342]	protein_coding	13	56542464
6.07384988189861e-195	-0.993592985709732	0.902	0.979	5.8588355960794e-191	1	Oat	ENSMUSG00000030934	ornithine aminotransferase [Source:MGI Symbol;Acc:MGI:97394]	protein_coding	7	132557478
1.13972674667782e-194	0.403847960887346	1	0.998	1.09938041984542e-190	1	Rida	ENSMUSG00000022323	reactive intermediate imine deaminase A homolog [Source:MGI Symbol;Acc:MGI:1095401]	protein_coding	15	34484021
3.74049715095164e-194	-0.441953158621704	0.999	1	3.60808355180795e-190	1	Rnase4	ENSMUSG00000021876	ribonuclease, RNase A family 4 [Source:MGI Symbol;Acc:MGI:1926217]	protein_coding	14	51091077
2.86998135308214e-182	-0.405891248971374	1	1	2.76838401318303e-178	1	Cyp2c29	ENSMUSG00000003053	cytochrome P450, family 2, subfamily c, polypeptide 29 [Source:MGI Symbol;Acc:MGI:103238]	protein_coding	19	39269405
1.30237442224732e-181	0.588880032183678	0.723	0.301	1.25627036769976e-177	1	Aldh1b1	ENSMUSG00000035561	aldehyde dehydrogenase 1 family, member B1 [Source:MGI Symbol;Acc:MGI:1919785]	protein_coding	4	45799022
2.96073257478019e-177	-0.680202170899742	0.724	0.935	2.85592264163297e-173	1	Gulo	ENSMUSG00000034450	gulonolactone (L-) oxidase [Source:MGI Symbol;Acc:MGI:1353434]	protein_coding	14	65986786
1.61773119692501e-174	-0.564008905692789	0.97	0.997	1.56046351255386e-170	1	Cyp2c37	ENSMUSG00000042248	cytochrome P450, family 2. subfamily c, polypeptide 37 [Source:MGI Symbol;Acc:MGI:1306806]	protein_coding	19	39992424
2.07012880652029e-173	-0.726436926674203	0.591	0.874	1.99684624676947e-169	1	Cyp2a5	ENSMUSG00000005547	cytochrome P450, family 2, subfamily a, polypeptide 5 [Source:MGI Symbol;Acc:MGI:88597]	protein_coding	7	26835305
4.02431632000968e-165	-0.404444342267685	0.996	1	3.88185552228134e-161	1	Akr1c6	ENSMUSG00000021210	aldo-keto reductase family 1, member C6 [Source:MGI Symbol;Acc:MGI:1933427]	protein_coding	13	4434306
9.78020792122092e-161	-0.45413685893672	1	1	9.4339885608097e-157	1	Cyp3a11	ENSMUSG00000056035	cytochrome P450, family 3, subfamily a, polypeptide 11 [Source:MGI Symbol;Acc:MGI:88609]	protein_coding	5	145854426
4.10202654207639e-154	-0.598401965690161	0.861	0.963	3.95681480248689e-150	1	Slc22a1	ENSMUSG00000023829	solute carrier family 22 (organic cation transporter), member 1 [Source:MGI Symbol;Acc:MGI:108111]	protein_coding	17	12648869
5.43916768800656e-148	-0.464514027193694	0.943	0.993	5.24662115185113e-144	1	Ang	ENSMUSG00000072115	angiogenin, ribonuclease, RNase A family, 5 [Source:MGI Symbol;Acc:MGI:88022]	protein_coding	14	51091150
2.85364139945603e-146	-0.369638221347821	1	1	2.75262249391529e-142	1	Gstm1	ENSMUSG00000058135	glutathione S-transferase, mu 1 [Source:MGI Symbol;Acc:MGI:95860]	protein_coding	3	108012255
8.88352401750985e-145	0.546493476034057	0.961	0.797	8.56904726729001e-141	1	A1bg	ENSMUSG00000022347	alpha-1-B glycoprotein [Source:MGI Symbol;Acc:MGI:2152878]	protein_coding	15	60896859
1.65189928951279e-144	-0.338525813649616	1	1	1.59342205466404e-140	1	Pon1	ENSMUSG00000002588	paraoxonase 1 [Source:MGI Symbol;Acc:MGI:103295]	protein_coding	6	5168090
3.29619202342935e-137	-0.386324980524023	0.996	1	3.17950682579995e-133	1	Cyp2c50	ENSMUSG00000054827	cytochrome P450, family 2, subfamily c, polypeptide 50 [Source:MGI Symbol;Acc:MGI:2147497]	protein_coding	19	40089688
1.38724424994069e-130	-0.381537181396935	0.993	0.999	1.33813580349279e-126	1	Slco1b2	ENSMUSG00000030236	solute carrier organic anion transporter family, member 1b2 [Source:MGI Symbol;Acc:MGI:1351899]	protein_coding	6	141629518
1.10016325278055e-129	0.252268795186462	1	1	1.06121747363212e-125	1	Hpx	ENSMUSG00000030895	hemopexin [Source:MGI Symbol;Acc:MGI:105112]	protein_coding	7	105591613
9.96193379320195e-128	-0.49676097216895	0.961	0.996	9.6092813369226e-124	1	Aldh1a1	ENSMUSG00000053279	aldehyde dehydrogenase family 1, subfamily A1 [Source:MGI Symbol;Acc:MGI:1353450]	protein_coding	19	20492715
4.37469144323978e-126	-0.31399594218702	1	1	4.21982736614909e-122	1	Car3	ENSMUSG00000027559	carbonic anhydrase 3 [Source:MGI Symbol;Acc:MGI:88270]	protein_coding	3	14863512
2.72092906968171e-124	0.453442611366737	0.74	0.389	2.62460818061498e-120	1	Etnppl	ENSMUSG00000019232	ethanolamine phosphate phospholyase [Source:MGI Symbol;Acc:MGI:1919010]	protein_coding	3	130617448
1.35044467038149e-111	0.395109895177995	0.955	0.814	1.30263892904999e-107	1	Gls2	ENSMUSG00000044005	glutaminase 2 (liver, mitochondrial) [Source:MGI Symbol;Acc:MGI:2143539]	protein_coding	10	128194457
1.59143732234825e-108	-0.368048443086548	0.996	1	1.53510044113712e-104	1	Rgn	ENSMUSG00000023070	regucalcin [Source:MGI Symbol;Acc:MGI:108024]	protein_coding	X	20549787
2.85838763158125e-105	-0.458952846887592	0.581	0.83	2.75720070942328e-101	1	Aldh3a2	ENSMUSG00000010025	aldehyde dehydrogenase family 3, subfamily A2 [Source:MGI Symbol;Acc:MGI:1353452]	protein_coding	11	61223417
2.19344593368885e-103	0.411027393746864	0.924	0.784	2.11579794763626e-99	1	Apoa4	ENSMUSG00000032080	apolipoprotein A-IV [Source:MGI Symbol;Acc:MGI:88051]	protein_coding	9	46240696
2.71610788587839e-103	-0.883947781419983	0.768	0.911	2.61995766671829e-99	1	Glul	ENSMUSG00000026473	glutamate-ammonia ligase (glutamine synthetase) [Source:MGI Symbol;Acc:MGI:95739]	protein_coding	1	153899944
1.03748745701455e-102	-0.271162216241375	1	1	1.00076040103624e-98	1	Aldh2	ENSMUSG00000029455	aldehyde dehydrogenase 2, mitochondrial [Source:MGI Symbol;Acc:MGI:99600]	protein_coding	5	121566027
4.20362136314235e-99	0.317331079998394	0.477	0.176	4.05481316688711e-95	1	Cdh1	ENSMUSG00000000303	cadherin 1 [Source:MGI Symbol;Acc:MGI:88354]	protein_coding	8	106603351
6.69306092496575e-94	0.395667274507377	0.871	0.697	6.45612656822196e-90	1	Fmo3	ENSMUSG00000026691	flavin containing monooxygenase 3 [Source:MGI Symbol;Acc:MGI:1100496]	protein_coding	1	162953800
3.1351801094754e-90	0.497674734835954	0.926	0.771	3.02419473359997e-86	1	Pck1	ENSMUSG00000027513	phosphoenolpyruvate carboxykinase 1, cytosolic [Source:MGI Symbol;Acc:MGI:97501]	protein_coding	2	173153048
1.04862348784136e-87	-0.663932021495353	0.659	0.815	1.01150221637177e-83	1	Mup17	ENSMUSG00000096688	major urinary protein 17 [Source:MGI Symbol;Acc:MGI:3705217]	protein_coding	4	61591929
3.74977342274998e-85	-0.258539046001125	0.999	1	3.61703144358463e-81	1	Sord	ENSMUSG00000027227	sorbitol dehydrogenase [Source:MGI Symbol;Acc:MGI:98266]	protein_coding	2	122234749
6.84964255773767e-83	0.285823158275655	1	0.996	6.60716521119375e-79	1	Pigr	ENSMUSG00000026417	polymeric immunoglobulin receptor [Source:MGI Symbol;Acc:MGI:103080]	protein_coding	1	130826684
4.18038242609395e-77	-0.257360220199241	1	1	4.03239688821022e-73	1	Gsta3	ENSMUSG00000025934	glutathione S-transferase, alpha 3 [Source:MGI Symbol;Acc:MGI:95856]	protein_coding	1	21240589
4.27786158740713e-77	0.307124078400654	0.966	0.908	4.12642528721291e-73	1	Uroc1	ENSMUSG00000034456	urocanase domain containing 1 [Source:MGI Symbol;Acc:MGI:2385332]	protein_coding	6	90333284
1.79659401612469e-76	0.330976172095902	0.903	0.767	1.73299458795387e-72	1	Gldc	ENSMUSG00000024827	glycine decarboxylase [Source:MGI Symbol;Acc:MGI:1341155]	protein_coding	19	30098447
1.14022839342335e-73	-0.379488887407559	0.491	0.717	1.09986430829617e-69	1	Slco1a1	ENSMUSG00000041698	solute carrier organic anion transporter family, member 1a1 [Source:MGI Symbol;Acc:MGI:1351891]	protein_coding	6	141907282
2.66888021484281e-72	0.391040505017214	0.928	0.805	2.57440185523737e-68	1	Slc7a2	ENSMUSG00000031596	solute carrier family 7 (cationic amino acid transporter, y+ system), member 2 [Source:MGI Symbol;Acc:MGI:99828]	protein_coding	8	40862396
1.56119574024922e-71	0.345569715852631	0.934	0.842	1.5059294110444e-67	1	Cyp2a4	ENSMUSG00000074254	cytochrome P450, family 2, subfamily a, polypeptide 4 [Source:MGI Symbol;Acc:MGI:88596]	protein_coding	7	26307169
1.54967290415869e-69	0.442766066526374	0.592	0.317	1.49481448335147e-65	1	Hsd17b6	ENSMUSG00000025396	hydroxysteroid (17-beta) dehydrogenase 6 [Source:MGI Symbol;Acc:MGI:1351670]	protein_coding	10	127990936
1.33389592574915e-65	0.281584771162728	0.53	0.271	1.28667600997763e-61	1	Slc3a1	ENSMUSG00000024131	solute carrier family 3, member 1 [Source:MGI Symbol;Acc:MGI:1195264]	protein_coding	17	85028376
8.41217960166376e-65	-0.380804424854224	0.805	0.926	8.11438844376486e-61	1	Cyp4a10	ENSMUSG00000066072	cytochrome P450, family 4, subfamily a, polypeptide 10 [Source:MGI Symbol;Acc:MGI:88611]	protein_coding	4	115518264
2.25975437839824e-64	-0.338375744341291	0.476	0.705	2.17975907340294e-60	1	Cldn2	ENSMUSG00000047230	claudin 2 [Source:MGI Symbol;Acc:MGI:1276110]	protein_coding	X	139800828
2.38648999556337e-64	0.261915666003557	0.994	0.981	2.30200824972043e-60	1	Cth	ENSMUSG00000028179	cystathionase (cystathionine gamma-lyase) [Source:MGI Symbol;Acc:MGI:1339968]	protein_coding	3	157894248
8.95788438610882e-64	0.314670951984594	0.88	0.759	8.64077527884057e-60	1	G6pc	ENSMUSG00000078650	glucose-6-phosphatase, catalytic [Source:MGI Symbol;Acc:MGI:95607]	protein_coding	11	101367561
9.63382112791307e-60	-0.546587876032385	0.299	0.525	9.29278385998495e-56	1	Slc1a2	ENSMUSG00000005089	solute carrier family 1 (glial high affinity glutamate transporter), member 2 [Source:MGI Symbol;Acc:MGI:101931]	protein_coding	2	102658659
1.13246080062306e-58	0.298667852906505	0.755	0.53	1.092371688281e-54	1	Cyp17a1	ENSMUSG00000003555	cytochrome P450, family 17, subfamily a, polypeptide 1 [Source:MGI Symbol;Acc:MGI:88586]	protein_coding	19	46667165
1.88711697229997e-56	0.285380380849286	0.941	0.841	1.82031303148055e-52	1	Amdhd1	ENSMUSG00000015890	amidohydrolase domain containing 1 [Source:MGI Symbol;Acc:MGI:1919011]	protein_coding	10	93523338
4.24029607925764e-56	0.476995320177397	0.401	0.191	4.09018959805192e-52	1	Spp1	ENSMUSG00000029304	secreted phosphoprotein 1 [Source:MGI Symbol;Acc:MGI:98389]	protein_coding	5	104435118
9.98420170202505e-56	0.304056056164047	0.695	0.451	9.63076096177337e-52	1	Sfxn1	ENSMUSG00000021474	sideroflexin 1 [Source:MGI Symbol;Acc:MGI:2137677]	protein_coding	13	54071869
1.35335304428227e-53	-0.251709432448762	0.951	0.983	1.30544434651468e-49	1	Serpina6	ENSMUSG00000060807	serine (or cysteine) peptidase inhibitor, clade A, member 6 [Source:MGI Symbol;Acc:MGI:88278]	protein_coding	12	103646630
4.57826046823248e-53	-0.298503550468019	0.943	0.986	4.41619004765705e-49	1	Cyp2c54	ENSMUSG00000067225	cytochrome P450, family 2, subfamily c, polypeptide 54 [Source:MGI Symbol;Acc:MGI:3642960]	protein_coding	19	40037940
6.16963832517437e-53	-0.304423319894645	0.894	0.957	5.9512331284632e-49	1	Dcn	ENSMUSG00000019929	decorin [Source:MGI Symbol;Acc:MGI:94872]	protein_coding	10	97479609
1.18663257432012e-52	-0.332726343758974	0.374	0.591	1.14462578118919e-48	1	Csad	ENSMUSG00000023044	cysteine sulfinic acid decarboxylase [Source:MGI Symbol;Acc:MGI:2180098]	protein_coding	15	102176999
7.71964347093866e-48	-0.320951545715595	0.218	0.439	7.44636809206743e-44	1	Sult3a1	ENSMUSG00000069668	sulfotransferase family 3A, member 1 [Source:MGI Symbol;Acc:MGI:1931469]	protein_coding	10	33857721
4.82770414290628e-47	-0.316245633631923	0.423	0.634	4.6568034162474e-43	1	Cyp7a1	ENSMUSG00000028240	cytochrome P450, family 7, subfamily a, polypeptide 1 [Source:MGI Symbol;Acc:MGI:106091]	protein_coding	4	6265612
1.15596102884027e-46	-0.283512185663883	0.139	0.352	1.11504000841932e-42	1	Lhpp	ENSMUSG00000030946	phospholysine phosphohistidine inorganic pyrophosphate phosphatase [Source:MGI Symbol;Acc:MGI:1923679]	protein_coding	7	132610638
3.02222775855528e-45	-0.311273021615666	0.688	0.835	2.91524089590242e-41	1	Cyp4a14	ENSMUSG00000028715	cytochrome P450, family 4, subfamily a, polypeptide 14 [Source:MGI Symbol;Acc:MGI:1096550]	protein_coding	4	115486200
3.66582578739563e-42	0.258668904800726	0.913	0.825	3.53605555452182e-38	1	Slc25a47	ENSMUSG00000048856	solute carrier family 25, member 47 [Source:MGI Symbol;Acc:MGI:2144766]	protein_coding	12	108836046
6.36552809762455e-40	-0.299678918185029	0.248	0.441	6.14018840296864e-36	1	Gstm3	ENSMUSG00000004038	glutathione S-transferase, mu 3 [Source:MGI Symbol;Acc:MGI:106026]	protein_coding	3	107963696
2.97959260285581e-38	-0.251844324725128	0.198	0.394	2.87411502471472e-34	1	Gstm2	ENSMUSG00000040562	glutathione S-transferase, mu 2 [Source:MGI Symbol;Acc:MGI:95861]	protein_coding	3	107981702
2.52544238992909e-37	-0.277587731096673	0.382	0.561	2.4360417293256e-33	1	Cyp2c67	ENSMUSG00000062624	cytochrome P450, family 2, subfamily c, polypeptide 67 [Source:MGI Symbol;Acc:MGI:3612288]	protein_coding	19	39608842
1.35416716333786e-33	-0.296826058715712	0.503	0.646	1.3062296457557e-29	1	Cyp3a44	ENSMUSG00000054417	cytochrome P450, family 3, subfamily a, polypeptide 44 [Source:MGI Symbol;Acc:MGI:2449818]	protein_coding	5	145773983
1.30634568631365e-26	-0.296670401259971	0.633	0.743	1.26010104901814e-22	1	Mup11	ENSMUSG00000073834	major urinary protein 11 [Source:MGI Symbol;Acc:MGI:3709617]	protein_coding	4	60658466
4.009889866271e-23	-0.261597775518382	0.812	0.875	3.86793976500501e-19	1	Mup9	ENSMUSG00000078686	major urinary protein 9 [Source:MGI Symbol;Acc:MGI:3782918]	protein_coding	4	60418046
4.009889866271e-23	-0.261597775518382	0.812	0.875	3.86793976500501e-19	1	Mup9	ENSMUSG00000107188	major urinary protein 9 [Source:MGI Symbol;Acc:MGI:3782918]	protein_coding	CHR_MG3561_PATCH	60374045
8.24170392583175e-14	-0.333278740596195	0.402	0.484	7.9499476068573e-10	1	Hbb-bs	ENSMUSG00000052305	hemoglobin, beta adult s chain [Source:MGI Symbol;Acc:MGI:5474852]	protein_coding	7	103826534
5.68435081437186e-273	1.32037901557542	1	0.955	5.4831247955431e-269	2	Oat	ENSMUSG00000030934	ornithine aminotransferase [Source:MGI Symbol;Acc:MGI:97394]	protein_coding	7	132557478
8.66211325165148e-265	1.40634727844177	1	0.861	8.35547444254302e-261	2	Glul	ENSMUSG00000026473	glutamate-ammonia ligase (glutamine synthetase) [Source:MGI Symbol;Acc:MGI:95739]	protein_coding	1	153899944
2.02794410474682e-264	1.11914197755148	0.955	0.407	1.95615488343878e-260	2	Slc1a2	ENSMUSG00000005089	solute carrier family 1 (glial high affinity glutamate transporter), member 2 [Source:MGI Symbol;Acc:MGI:101931]	protein_coding	2	102658659
9.10903388953268e-206	0.753463875660845	1	0.994	8.78657408984323e-202	2	Cyp2e1	ENSMUSG00000025479	cytochrome P450, family 2, subfamily e, polypeptide 1 [Source:MGI Symbol;Acc:MGI:88607]	protein_coding	7	140763739
2.28904096603405e-199	0.677139875022233	1	0.989	2.20800891583644e-195	2	Cyp2c37	ENSMUSG00000042248	cytochrome P450, family 2. subfamily c, polypeptide 37 [Source:MGI Symbol;Acc:MGI:1306806]	protein_coding	19	39992424
1.11619364432371e-186	0.81198196770465	0.993	0.782	1.07668038931465e-182	2	Cyp2a5	ENSMUSG00000005547	cytochrome P450, family 2, subfamily a, polypeptide 5 [Source:MGI Symbol;Acc:MGI:88597]	protein_coding	7	26835305
7.89107380274831e-178	0.734313202215359	0.997	0.87	7.61172979013102e-174	2	Gulo	ENSMUSG00000034450	gulonolactone (L-) oxidase [Source:MGI Symbol;Acc:MGI:1353434]	protein_coding	14	65986786
1.03601218553666e-177	0.4758999544883	1	1	9.99337354168665e-174	2	Cyp2c29	ENSMUSG00000003053	cytochrome P450, family 2, subfamily c, polypeptide 29 [Source:MGI Symbol;Acc:MGI:103238]	protein_coding	19	39269405
2.9690805538159e-173	0.680551958405542	1	0.927	2.86397510221082e-169	2	Lect2	ENSMUSG00000021539	leukocyte cell-derived chemotaxin 2 [Source:MGI Symbol;Acc:MGI:1278342]	protein_coding	13	56542464
3.22243783712757e-167	0.705226841394218	0.997	0.931	3.10836353769326e-163	2	Slc22a1	ENSMUSG00000023829	solute carrier family 22 (organic cation transporter), member 1 [Source:MGI Symbol;Acc:MGI:108111]	protein_coding	17	12648869
4.11684558646334e-161	0.58938394892039	1	0.978	3.97110925270254e-157	2	Cyp1a2	ENSMUSG00000032310	cytochrome P450, family 1, subfamily a, polypeptide 2 [Source:MGI Symbol;Acc:MGI:88589]	protein_coding	9	57676937
2.69639237039508e-149	0.621310211149602	1	0.986	2.6009400804831e-145	2	Aldh1a1	ENSMUSG00000053279	aldehyde dehydrogenase family 1, subfamily A1 [Source:MGI Symbol;Acc:MGI:1353450]	protein_coding	19	20492715
8.80317590974282e-146	0.428163750215312	1	1	8.49154348253792e-142	2	Rnase4	ENSMUSG00000021876	ribonuclease, RNase A family 4 [Source:MGI Symbol;Acc:MGI:1926217]	protein_coding	14	51091077
8.08805613609628e-131	0.408317565368009	1	0.999	7.80173894887847e-127	2	Akr1c6	ENSMUSG00000021210	aldo-keto reductase family 1, member C6 [Source:MGI Symbol;Acc:MGI:1933427]	protein_coding	13	4434306
8.26968339778445e-127	0.45945778715523	1	0.999	7.97693660550288e-123	2	Rgn	ENSMUSG00000023070	regucalcin [Source:MGI Symbol;Acc:MGI:108024]	protein_coding	X	20549787
1.46914512703823e-122	-0.825925487383098	0.92	0.981	1.41713738954108e-118	2	Cyp2f2	ENSMUSG00000052974	cytochrome P450, family 2, subfamily f, polypeptide 2 [Source:MGI Symbol;Acc:MGI:88608]	protein_coding	7	27119909
2.652869383165e-122	0.478378297314977	1	0.979	2.55895780700096e-118	2	Ang	ENSMUSG00000072115	angiogenin, ribonuclease, RNase A family, 5 [Source:MGI Symbol;Acc:MGI:88022]	protein_coding	14	51091150
4.36630588539446e-120	-0.712678342881136	0.734	0.94	4.2117386570515e-116	2	Hal	ENSMUSG00000020017	histidine ammonia lyase [Source:MGI Symbol;Acc:MGI:96010]	protein_coding	10	93488768
2.06461899307858e-117	0.527520580723488	0.723	0.293	1.9915314807236e-113	2	Cyp2d9	ENSMUSG00000068086	cytochrome P450, family 2, subfamily d, polypeptide 9 [Source:MGI Symbol;Acc:MGI:88606]	protein_coding	15	82433437
3.08213414533375e-115	0.40840248015454	1	1	2.97302659658894e-111	2	Cyp3a11	ENSMUSG00000056035	cytochrome P450, family 3, subfamily a, polypeptide 11 [Source:MGI Symbol;Acc:MGI:88609]	protein_coding	5	145854426
7.23279701356246e-115	-0.401420440557585	0.997	1	6.97675599928235e-111	2	Arg1	ENSMUSG00000019987	arginase, liver [Source:MGI Symbol;Acc:MGI:88070]	protein_coding	10	24915221
5.3886824389916e-114	0.383376467081687	1	1	5.19792308065129e-110	2	Cyp2c69	ENSMUSG00000092008	cytochrome P450, family 2, subfamily c, polypeptide 69 [Source:MGI Symbol;Acc:MGI:3721049]	protein_coding	19	39842814
3.42157436876883e-112	0.349607924399877	1	1	3.30045063611441e-108	2	Pon1	ENSMUSG00000002588	paraoxonase 1 [Source:MGI Symbol;Acc:MGI:103295]	protein_coding	6	5168090
1.06833449036767e-110	-0.333169809546716	1	1	1.03051544940866e-106	2	Cps1	ENSMUSG00000025991	carbamoyl-phosphate synthetase 1 [Source:MGI Symbol;Acc:MGI:891996]	protein_coding	1	67123026
1.29729129140989e-110	0.403549355659866	0.49	0.128	1.25136717969398e-106	2	Rhbg	ENSMUSG00000104445	Rhesus blood group-associated B glycoprotein [Source:MGI Symbol;Acc:MGI:1927379]	protein_coding	3	88242874
9.40336215046637e-109	0.395408764650318	1	0.997	9.07048313033986e-105	2	Slco1b2	ENSMUSG00000030236	solute carrier organic anion transporter family, member 1b2 [Source:MGI Symbol;Acc:MGI:1351899]	protein_coding	6	141629518
6.84469200596865e-107	0.550566675462873	0.974	0.777	6.60238990895736e-103	2	Cyp4a14	ENSMUSG00000028715	cytochrome P450, family 4, subfamily a, polypeptide 14 [Source:MGI Symbol;Acc:MGI:1096550]	protein_coding	4	115486200
3.22852119885354e-106	0.568800900250965	0.984	0.886	3.11423154841413e-102	2	Cyp4a10	ENSMUSG00000066072	cytochrome P450, family 4, subfamily a, polypeptide 10 [Source:MGI Symbol;Acc:MGI:88611]	protein_coding	4	115518264
9.68072820139343e-104	0.484048170085453	0.656	0.254	9.3380304230641e-100	2	Lhpp	ENSMUSG00000030946	phospholysine phosphohistidine inorganic pyrophosphate phosphatase [Source:MGI Symbol;Acc:MGI:1923679]	protein_coding	7	132610638
5.65185117285896e-101	0.382038409911767	1	0.999	5.45177564133976e-97	2	Cyp2c50	ENSMUSG00000054827	cytochrome P450, family 2, subfamily c, polypeptide 50 [Source:MGI Symbol;Acc:MGI:2147497]	protein_coding	19	40089688
6.32615931847964e-101	0.522926677890017	0.749	0.348	6.10221327860546e-97	2	Gstm3	ENSMUSG00000004038	glutathione S-transferase, mu 3 [Source:MGI Symbol;Acc:MGI:106026]	protein_coding	3	107963696
6.9864115619947e-95	-0.493488947387998	0.907	0.986	6.73909259270009e-91	2	Aqp8	ENSMUSG00000030762	aquaporin 8 [Source:MGI Symbol;Acc:MGI:1195271]	protein_coding	7	123462291
9.87912064090596e-95	-0.64666774092779	0.668	0.905	9.52939977021789e-91	2	Hsd17b13	ENSMUSG00000034528	hydroxysteroid (17-beta) dehydrogenase 13 [Source:MGI Symbol;Acc:MGI:2140804]	protein_coding	5	103955440
2.45857258675291e-92	0.762791739048085	0.875	0.766	2.37153911718186e-88	2	Mup17	ENSMUSG00000096688	major urinary protein 17 [Source:MGI Symbol;Acc:MGI:3705217]	protein_coding	4	61591929
7.38606979362212e-92	-0.476761755714122	0.984	0.999	7.12460292292789e-88	2	Pigr	ENSMUSG00000026417	polymeric immunoglobulin receptor [Source:MGI Symbol;Acc:MGI:103080]	protein_coding	1	130826684
9.93310712913107e-88	-0.40138408817795	1	1	9.58147513675983e-84	2	Ass1	ENSMUSG00000076441	argininosuccinate synthetase 1 [Source:MGI Symbol;Acc:MGI:88090]	protein_coding	2	31470207
1.44768374994223e-87	-0.428343193060406	0.99	1	1.39643574519427e-83	2	Rida	ENSMUSG00000022323	reactive intermediate imine deaminase A homolog [Source:MGI Symbol;Acc:MGI:1095401]	protein_coding	15	34484021
2.33363794506319e-86	-0.304557045546632	1	1	2.25102716180795e-82	2	Hpx	ENSMUSG00000030895	hemopexin [Source:MGI Symbol;Acc:MGI:105112]	protein_coding	7	105591613
3.09724795873832e-86	0.285059536163821	1	1	2.98760538099899e-82	2	Car3	ENSMUSG00000027559	carbonic anhydrase 3 [Source:MGI Symbol;Acc:MGI:88270]	protein_coding	3	14863512
4.96196320572809e-83	0.309219422047178	1	1	4.78630970824532e-79	2	Gstm1	ENSMUSG00000058135	glutathione S-transferase, mu 1 [Source:MGI Symbol;Acc:MGI:95860]	protein_coding	3	108012255
3.8163104552331e-82	0.303649679920144	1	1	3.68121306511785e-78	2	Sord	ENSMUSG00000027227	sorbitol dehydrogenase [Source:MGI Symbol;Acc:MGI:98266]	protein_coding	2	122234749
9.10249766751865e-80	0.283498329749056	0.353	0.085	8.78026925008849e-76	2	Slc13a3	ENSMUSG00000018459	solute carrier family 13 (sodium-dependent dicarboxylate transporter), member 3 [Source:MGI Symbol;Acc:MGI:2149635]	protein_coding	2	165405028
1.81032192483832e-78	-0.344061867787781	1	1	1.74623652869904e-74	2	Scd1	ENSMUSG00000037071	stearoyl-Coenzyme A desaturase 1 [Source:MGI Symbol;Acc:MGI:98239]	protein_coding	19	44394455
6.46729620173312e-78	0.454653429959526	0.941	0.748	6.23835391619177e-74	2	Aldh3a2	ENSMUSG00000010025	aldehyde dehydrogenase family 3, subfamily A2 [Source:MGI Symbol;Acc:MGI:1353452]	protein_coding	11	61223417
1.28625347149649e-71	-0.49269937571529	0.647	0.874	1.24072009860552e-67	2	Gls2	ENSMUSG00000044005	glutaminase 2 (liver, mitochondrial) [Source:MGI Symbol;Acc:MGI:2143539]	protein_coding	10	128194457
1.45347992774738e-71	-0.486905573503614	0.651	0.892	1.40202673830512e-67	2	Cyp2a4	ENSMUSG00000074254	cytochrome P450, family 2, subfamily a, polypeptide 4 [Source:MGI Symbol;Acc:MGI:88596]	protein_coding	7	26307169
9.6199605375442e-70	0.279805569222306	1	1	9.27941393451513e-66	2	Gsta3	ENSMUSG00000025934	glutathione S-transferase, alpha 3 [Source:MGI Symbol;Acc:MGI:95856]	protein_coding	1	21240589
1.06570703635247e-69	-0.299106484598768	1	1	1.02798100726559e-65	2	Hamp2	ENSMUSG00000056978	hepcidin antimicrobial peptide 2 [Source:MGI Symbol;Acc:MGI:2153530]	protein_coding	7	30922372
5.19931010520552e-67	-0.409604770864866	0.83	0.959	5.01525452748125e-63	2	C9	ENSMUSG00000022149	complement component 9 [Source:MGI Symbol;Acc:MGI:1098282]	protein_coding	15	6445327
7.67734230680472e-67	-0.300693668348799	1	1	7.40556438914384e-63	2	Wfdc21	ENSMUSG00000051748	WAP four-disulfide core domain 21 [Source:MGI Symbol;Acc:MGI:1913357]	protein_coding	11	83746940
1.09719238463672e-66	-0.558024536452821	0.635	0.862	1.05835177422058e-62	2	A1bg	ENSMUSG00000022347	alpha-1-B glycoprotein [Source:MGI Symbol;Acc:MGI:2152878]	protein_coding	15	60896859
2.02820367711034e-66	0.383534200423825	0.997	0.973	1.95640526694063e-62	2	Cyp2c54	ENSMUSG00000067225	cytochrome P450, family 2, subfamily c, polypeptide 54 [Source:MGI Symbol;Acc:MGI:3642960]	protein_coding	19	40037940
8.90006126810687e-66	-0.533769783283279	0.569	0.811	8.58499909921589e-62	2	Ctsc	ENSMUSG00000030560	cathepsin C [Source:MGI Symbol;Acc:MGI:109553]	protein_coding	7	88278085
7.46508109873497e-64	-0.303619476185276	0.998	1	7.20081722783975e-60	2	Uox	ENSMUSG00000028186	urate oxidase [Source:MGI Symbol;Acc:MGI:98907]	protein_coding	3	146570426
2.15685024107442e-62	-0.604337353129769	0.334	0.647	2.08049774254039e-58	2	Sds	ENSMUSG00000029597	serine dehydratase [Source:MGI Symbol;Acc:MGI:98270]	protein_coding	5	120476526
4.40068388922011e-62	-0.422080707541207	0.782	0.941	4.24489967954172e-58	2	Uroc1	ENSMUSG00000034456	urocanase domain containing 1 [Source:MGI Symbol;Acc:MGI:2385332]	protein_coding	6	90333284
8.38334896722085e-62	0.355462002392957	0.633	0.309	8.08657841378123e-58	2	Gstm2	ENSMUSG00000040562	glutathione S-transferase, mu 2 [Source:MGI Symbol;Acc:MGI:95861]	protein_coding	3	107981702
2.38901757449217e-61	-0.426394576236967	0.689	0.888	2.30444635235515e-57	2	Amdhd1	ENSMUSG00000015890	amidohydrolase domain containing 1 [Source:MGI Symbol;Acc:MGI:1919011]	protein_coding	10	93523338
9.79092123522312e-61	0.387646857640588	0.879	0.635	9.44432262349622e-57	2	Slco1a1	ENSMUSG00000041698	solute carrier organic anion transporter family, member 1a1 [Source:MGI Symbol;Acc:MGI:1351891]	protein_coding	6	141907282
1.25845376983095e-58	0.333511068173258	0.995	0.973	1.21390450637893e-54	2	Comt	ENSMUSG00000000326	catechol-O-methyltransferase [Source:MGI Symbol;Acc:MGI:88470]	protein_coding	16	18406886
1.25845376983095e-58	0.333511068173258	0.995	0.973	1.21390450637893e-54	2	Comt	ENSMUSG00000098892	catechol-O-methyltransferase [Source:MGI Symbol;Acc:MGI:88470]	protein_coding	CHR_MG3833_MG4220_PATCH	18407772
3.01912306326828e-57	0.281568323755334	0.474	0.187	2.91224610682858e-53	2	Acot1	ENSMUSG00000072949	acyl-CoA thioesterase 1 [Source:MGI Symbol;Acc:MGI:1349396]	protein_coding	12	84009490
1.96223386002732e-56	-0.252433264004233	1	1	1.89277078138235e-52	2	Apoa5	ENSMUSG00000032079	apolipoprotein A-V [Source:MGI Symbol;Acc:MGI:1913363]	protein_coding	9	46268633
4.62590290170359e-56	0.386741188864176	0.656	0.351	4.46214593898328e-52	2	Sult3a1	ENSMUSG00000069668	sulfotransferase family 3A, member 1 [Source:MGI Symbol;Acc:MGI:1931469]	protein_coding	10	33857721
3.03699540757099e-54	0.27290903300344	1	1	2.92948577014298e-50	2	Pah	ENSMUSG00000020051	phenylalanine hydroxylase [Source:MGI Symbol;Acc:MGI:97473]	protein_coding	10	87521795
1.59237592680982e-53	0.364368705500296	0.792	0.519	1.53600581900075e-49	2	Slc16a10	ENSMUSG00000019838	solute carrier family 16 (monocarboxylic acid transporters), member 10 [Source:MGI Symbol;Acc:MGI:1919722]	protein_coding	10	40033532
4.43124914183134e-53	0.38205166514092	0.791	0.539	4.27438292221051e-49	2	Blvrb	ENSMUSG00000040466	biliverdin reductase B (flavin reductase (NADPH)) [Source:MGI Symbol;Acc:MGI:2385271]	protein_coding	7	27447978
1.41960839924162e-52	0.303753684840185	0.993	0.973	1.36935426190847e-48	2	Serpina6	ENSMUSG00000060807	serine (or cysteine) peptidase inhibitor, clade A, member 6 [Source:MGI Symbol;Acc:MGI:88278]	protein_coding	12	103646630
1.28249307663426e-51	-0.425638589377118	0.647	0.84	1.23709282172141e-47	2	Apoa4	ENSMUSG00000032080	apolipoprotein A-IV [Source:MGI Symbol;Acc:MGI:88051]	protein_coding	9	46240696
1.39275532845968e-50	-0.353337243081925	0.929	0.982	1.3434517898322e-46	2	Acly	ENSMUSG00000020917	ATP citrate lyase [Source:MGI Symbol;Acc:MGI:103251]	protein_coding	11	100476353
3.43204896518591e-50	0.312149986770462	0.998	0.989	3.31055443181833e-46	2	Cyb5a	ENSMUSG00000024646	cytochrome b5 type A (microsomal) [Source:MGI Symbol;Acc:MGI:1926952]	protein_coding	18	84838704
1.84333078726772e-49	0.272360034790287	0.436	0.179	1.77807687739845e-45	2	Nxpe2	ENSMUSG00000032028	neurexophilin and PC-esterase domain family, member 2 [Source:MGI Symbol;Acc:MGI:1925502]	protein_coding	9	48318006
2.88132355498027e-49	0.299696323255158	0.988	0.953	2.77932470113397e-45	2	Ugt2b1	ENSMUSG00000035836	UDP glucuronosyltransferase 2 family, polypeptide B1 [Source:MGI Symbol;Acc:MGI:1919023]	protein_coding	5	86916638
1.0420226771706e-48	-0.410863578584719	0.535	0.765	1.00513507439876e-44	2	Fmo3	ENSMUSG00000026691	flavin containing monooxygenase 3 [Source:MGI Symbol;Acc:MGI:1100496]	protein_coding	1	162953800
1.49458144863461e-44	-0.328698725898799	0.851	0.94	1.44167326535295e-40	2	Asl	ENSMUSG00000025533	argininosuccinate lyase [Source:MGI Symbol;Acc:MGI:88084]	protein_coding	5	130011258
1.92576558574356e-44	0.326530211530774	0.685	0.42	1.85759348400824e-40	2	Gstm6	ENSMUSG00000068762	glutathione S-transferase, mu 6 [Source:MGI Symbol;Acc:MGI:1309467]	protein_coding	3	107938847
2.58884766067329e-44	-0.357251138203881	0.69	0.87	2.49720245348546e-40	2	Ftcd	ENSMUSG00000001155	formiminotransferase cyclodeaminase [Source:MGI Symbol;Acc:MGI:1339962]	protein_coding	10	76575648
1.17518950919071e-43	0.336836363584169	0.747	0.488	1.13358780056536e-39	2	Cyp2c67	ENSMUSG00000062624	cytochrome P450, family 2, subfamily c, polypeptide 67 [Source:MGI Symbol;Acc:MGI:3612288]	protein_coding	19	39608842
2.81696122370177e-43	-0.366426769694151	0.616	0.823	2.71724079638272e-39	2	Gldc	ENSMUSG00000024827	glycine decarboxylase [Source:MGI Symbol;Acc:MGI:1341155]	protein_coding	19	30098447
9.4234294720823e-43	0.269457903872436	0.998	0.983	9.08984006877058e-39	2	Ces3a	ENSMUSG00000069922	carboxylesterase 3A [Source:MGI Symbol;Acc:MGI:102773]	protein_coding	8	105048601
1.19464412370981e-42	-0.415476432031691	0.67	0.856	1.15235372173048e-38	2	Slc7a2	ENSMUSG00000031596	solute carrier family 7 (cationic amino acid transporter, y+ system), member 2 [Source:MGI Symbol;Acc:MGI:99828]	protein_coding	8	40862396
3.51702626203075e-41	0.279968631817739	0.503	0.249	3.39252353235486e-37	2	Tbx3	ENSMUSG00000018604	T-box 3 [Source:MGI Symbol;Acc:MGI:98495]	protein_coding	5	119670669
6.10434750275648e-41	-0.441083490022858	0.732	0.9	5.8882536011589e-37	2	Igfbp2	ENSMUSG00000039323	insulin-like growth factor binding protein 2 [Source:MGI Symbol;Acc:MGI:96437]	protein_coding	1	72824503
5.34703521052697e-40	-0.368103843328059	0.353	0.613	5.15775016407432e-36	2	Cyp17a1	ENSMUSG00000003555	cytochrome P450, family 17, subfamily a, polypeptide 1 [Source:MGI Symbol;Acc:MGI:88586]	protein_coding	19	46667165
2.20118199152298e-39	0.303061766560267	0.715	0.455	2.12326014902307e-35	2	Cela1	ENSMUSG00000023031	chymotrypsin-like elastase family, member 1 [Source:MGI Symbol;Acc:MGI:95314]	protein_coding	15	100674421
6.30612062933709e-38	0.318764158910994	0.806	0.628	6.08288395905856e-34	2	Akr1c20	ENSMUSG00000054757	aldo-keto reductase family 1, member C20 [Source:MGI Symbol;Acc:MGI:2151104]	protein_coding	13	4486849
1.3496298280096e-37	-0.367428544443656	0.275	0.54	1.30185293209806e-33	2	Sfxn1	ENSMUSG00000021474	sideroflexin 1 [Source:MGI Symbol;Acc:MGI:2137677]	protein_coding	13	54071869
9.62645132176604e-36	-0.27787977407187	0.936	0.973	9.28567494497552e-32	2	Mug2	ENSMUSG00000030131	murinoglobulin 2 [Source:MGI Symbol;Acc:MGI:99836]	protein_coding	6	122006761
9.23337475779833e-35	0.252168145764168	0.991	0.979	8.90651329137227e-31	2	Nat8f2	ENSMUSG00000033634	N-acetyltransferase 8 (GCN5-related) family member 2 [Source:MGI Symbol;Acc:MGI:2136446]	protein_coding	6	85865422
1.38194141835166e-33	0.367832687375597	0.908	0.853	1.33302069214201e-29	2	Mup9	ENSMUSG00000078686	major urinary protein 9 [Source:MGI Symbol;Acc:MGI:3782918]	protein_coding	4	60418046
1.38194141835166e-33	0.367832687375597	0.908	0.853	1.33302069214201e-29	2	Mup9	ENSMUSG00000107188	major urinary protein 9 [Source:MGI Symbol;Acc:MGI:3782918]	protein_coding	CHR_MG3561_PATCH	60374045
1.44605712591999e-33	-0.254994863887361	1	1	1.39486670366243e-29	2	Hamp	ENSMUSG00000050440	hepcidin antimicrobial peptide [Source:MGI Symbol;Acc:MGI:1933533]	protein_coding	7	30942368
1.99277991879584e-33	0.331487416830199	0.711	0.499	1.92223550967047e-29	2	Alas1	ENSMUSG00000032786	aminolevulinic acid synthase 1 [Source:MGI Symbol;Acc:MGI:87989]	protein_coding	9	106233455
9.03001279045724e-33	0.253154689194204	0.543	0.309	8.71035033767505e-29	2	Ndrg1	ENSMUSG00000005125	N-myc downstream regulated gene 1 [Source:MGI Symbol;Acc:MGI:1341799]	protein_coding	15	66929318
7.14486168069246e-32	-0.4393348860823	0.673	0.825	6.89193357719595e-28	2	Pck1	ENSMUSG00000027513	phosphoenolpyruvate carboxykinase 1, cytosolic [Source:MGI Symbol;Acc:MGI:97501]	protein_coding	2	173153048
1.754710183516e-30	-0.298630435405844	0.953	0.961	1.69259344301953e-26	2	Fasn	ENSMUSG00000025153	fatty acid synthase [Source:MGI Symbol;Acc:MGI:95485]	protein_coding	11	120805846
5.93747067648091e-30	0.291053135262555	0.766	0.56	5.72728421453348e-26	2	Cyp7a1	ENSMUSG00000028240	cytochrome P450, family 7, subfamily a, polypeptide 1 [Source:MGI Symbol;Acc:MGI:106091]	protein_coding	4	6265612
4.49384217345663e-29	-0.335224109100598	0.273	0.498	4.33476016051626e-25	2	Etnppl	ENSMUSG00000019232	ethanolamine phosphate phospholyase [Source:MGI Symbol;Acc:MGI:1919010]	protein_coding	3	130617448
1.48052935278987e-28	-0.30779025954978	0.709	0.864	1.42811861370111e-24	2	Slc25a47	ENSMUSG00000048856	solute carrier family 25, member 47 [Source:MGI Symbol;Acc:MGI:2144766]	protein_coding	12	108836046
5.69354791898233e-27	-0.250930694482419	0.881	0.951	5.49199632265036e-23	2	Got1	ENSMUSG00000025190	glutamic-oxaloacetic transaminase 1, soluble [Source:MGI Symbol;Acc:MGI:95791]	protein_coding	19	43499752
1.31566385750375e-26	-0.359891525138788	0.218	0.424	1.26908935694812e-22	2	Aldh1b1	ENSMUSG00000035561	aldehyde dehydrogenase 1 family, member B1 [Source:MGI Symbol;Acc:MGI:1919785]	protein_coding	4	45799022
6.98305381498519e-24	0.314173723767229	0.808	0.705	6.73585370993471e-20	2	Mup11	ENSMUSG00000073834	major urinary protein 11 [Source:MGI Symbol;Acc:MGI:3709617]	protein_coding	4	60658466
1.46610557320134e-22	-0.25231867054789	0.676	0.802	1.41420543591002e-18	2	G6pc	ENSMUSG00000078650	glucose-6-phosphatase, catalytic [Source:MGI Symbol;Acc:MGI:95607]	protein_coding	11	101367561
4.92409416640663e-20	-0.355848399517899	0.22	0.403	4.74978123291584e-16	2	Hsd17b6	ENSMUSG00000025396	hydroxysteroid (17-beta) dehydrogenase 6 [Source:MGI Symbol;Acc:MGI:1351670]	protein_coding	10	127990936
1.93664407897432e-12	-0.332706219426038	0.131	0.255	1.86808687857863e-08	2	Spp1	ENSMUSG00000029304	secreted phosphoprotein 1 [Source:MGI Symbol;Acc:MGI:98389]	protein_coding	5	104435118
2.44140865285035e-266	1.24140236294608	0.97	0.403	2.35498278653945e-262	3	Hbb-bs	ENSMUSG00000052305	hemoglobin, beta adult s chain [Source:MGI Symbol;Acc:MGI:5474852]	protein_coding	7	103826534
1.42956666559408e-139	0.546166604801041	0.519	0.113	1.37896000563205e-135	3	Hbb-bt	ENSMUSG00000073940	hemoglobin, beta adult t chain [Source:MGI Symbol;Acc:MGI:5474850]	protein_coding	7	103812524
2.3598158451803e-128	0.557776943682216	0.47	0.099	2.27627836426092e-124	3	Hba-a1	ENSMUSG00000069919	hemoglobin alpha, adult chain 1 [Source:MGI Symbol;Acc:MGI:96015]	protein_coding	11	32283511
3.60020545668348e-52	0.323621219614909	0.295	0.084	3.47275818351689e-48	3	Hba-a2	ENSMUSG00000069917	hemoglobin alpha, adult chain 2 [Source:MGI Symbol;Acc:MGI:96016]	protein_coding	11	32296489
3.29696375356258e-87	0.939090387161656	0.52	0.084	3.18025123668647e-83	4	Rsad2	ENSMUSG00000020641	radical S-adenosyl methionine domain containing 2 [Source:MGI Symbol;Acc:MGI:1929628]	protein_coding	12	26442746
7.34771311456584e-80	0.549667214462212	0.45	0.066	7.08760407031021e-76	4	Ifit3	ENSMUSG00000074896	interferon-induced protein with tetratricopeptide repeats 3 [Source:MGI Symbol;Acc:MGI:1101055]	protein_coding	19	34583531
5.9254489840505e-64	1.086832553012	0.585	0.149	5.71568809001511e-60	4	Cxcl9	ENSMUSG00000029417	chemokine (C-X-C motif) ligand 9 [Source:MGI Symbol;Acc:MGI:1352449]	protein_coding	5	92321347
2.71342377938187e-46	0.599163351884227	0.444	0.106	2.61736857759175e-42	4	Saa2	ENSMUSG00000057465	serum amyloid A 2 [Source:MGI Symbol;Acc:MGI:98222]	protein_coding	7	46751790
2.66853688130546e-43	0.696053228658545	0.468	0.125	2.57407067570725e-39	4	Cmpk2	ENSMUSG00000020638	cytidine monophosphate (UMP-CMP) kinase 2, mitochondrial [Source:MGI Symbol;Acc:MGI:99830]	protein_coding	12	26469204
6.8676219411643e-42	0.456995071651547	0.251	0.037	6.62450812444708e-38	4	Cxcl10	ENSMUSG00000034855	chemokine (C-X-C motif) ligand 10 [Source:MGI Symbol;Acc:MGI:1352450]	protein_coding	5	92346638
4.48353920170298e-39	0.958645622466442	0.591	0.224	4.32482191396269e-35	4	Ifit1	ENSMUSG00000034459	interferon-induced protein with tetratricopeptide repeats 1 [Source:MGI Symbol;Acc:MGI:99450]	protein_coding	19	34640871
5.14468773903716e-29	0.688457840196559	0.567	0.238	4.96256579307524e-25	4	Saa1	ENSMUSG00000074115	serum amyloid A 1 [Source:MGI Symbol;Acc:MGI:98221]	protein_coding	7	46740497
3.1149400245921e-25	0.272099697587887	0.211	0.041	3.00467114772154e-21	4	Saa3	ENSMUSG00000040026	serum amyloid A 3 [Source:MGI Symbol;Acc:MGI:98223]	protein_coding	7	46711998
2.60052135243759e-22	0.436813911037565	0.439	0.171	2.5084628965613e-18	4	Oasl1	ENSMUSG00000041827	2'-5' oligoadenylate synthetase-like 1 [Source:MGI Symbol;Acc:MGI:2180849]	protein_coding	5	114923240
4.06003888840828e-16	0.382086372585171	0.994	0.965	3.91631351175863e-12	4	Iigp1	ENSMUSG00000054072	interferon inducible GTPase 1 [Source:MGI Symbol;Acc:MGI:1926259]	protein_coding	18	60376027
2.88531253536928e-14	0.371211955847122	0.661	0.424	2.78317247161721e-10	4	Stat1	ENSMUSG00000026104	signal transducer and activator of transcription 1 [Source:MGI Symbol;Acc:MGI:103063]	protein_coding	1	52119440
1.80566588023151e-13	0.278046510219142	0.363	0.161	1.74174530807131e-09	4	Usp18	ENSMUSG00000030107	ubiquitin specific peptidase 18 [Source:MGI Symbol;Acc:MGI:1344364]	protein_coding	6	121245906
6.7070947243062e-13	0.358918256426224	0.62	0.39	6.46966357106576e-09	4	Rnf213	ENSMUSG00000070327	ring finger protein 213 [Source:MGI Symbol;Acc:MGI:1289196]	protein_coding	11	119393100
3.38687621219348e-08	0.278601516145409	0.591	0.417	0.000326698079428183	4	Igtp	ENSMUSG00000078853	interferon gamma induced GTPase [Source:MGI Symbol;Acc:MGI:107729]	protein_coding	11	58199556
2.13413626436007e-112	0.988420662522822	0.713	0.081	2.05858784060172e-108	5	Dpt	ENSMUSG00000026574	dermatopontin [Source:MGI Symbol;Acc:MGI:1928392]	protein_coding	1	164796644
3.08372930921258e-102	1.71702841951061	0.96	0.21	2.97456529166646e-98	5	Gsn	ENSMUSG00000026879	gelsolin [Source:MGI Symbol;Acc:MGI:95851]	protein_coding	2	35256380
3.52148988251805e-72	0.935897074928985	0.683	0.117	3.39682914067691e-68	5	Col1a1	ENSMUSG00000001506	collagen, type I, alpha 1 [Source:MGI Symbol;Acc:MGI:88467]	protein_coding	11	94936224
4.6317085206669e-71	0.698647214226358	0.515	0.064	4.46774603903529e-67	5	Tagln	ENSMUSG00000032085	transgelin [Source:MGI Symbol;Acc:MGI:106012]	protein_coding	9	45929619
2.12398409465078e-69	1.6144412743529	0.931	0.359	2.04879505770014e-65	5	Col3a1	ENSMUSG00000026043	collagen, type III, alpha 1 [Source:MGI Symbol;Acc:MGI:88453]	protein_coding	1	45311538
2.82350391271989e-69	0.590560906778594	0.386	0.035	2.72355187420961e-65	5	Mgp	ENSMUSG00000030218	matrix Gla protein [Source:MGI Symbol;Acc:MGI:96976]	protein_coding	6	136872435
3.22911874574217e-68	0.430465953439912	0.327	0.025	3.1148079421429e-64	5	Fbln1	ENSMUSG00000006369	fibulin 1 [Source:MGI Symbol;Acc:MGI:95487]	protein_coding	15	85205949
1.023355554819e-51	1.04093129457862	0.822	0.268	9.8712876817841e-48	5	Vim	ENSMUSG00000026728	vimentin [Source:MGI Symbol;Acc:MGI:98932]	protein_coding	2	13573927
3.8207057281816e-50	1.00210067310183	0.713	0.198	3.68545274540398e-46	5	Col1a2	ENSMUSG00000029661	collagen, type I, alpha 2 [Source:MGI Symbol;Acc:MGI:88468]	protein_coding	6	4504814
5.61766505710296e-49	0.778260398193674	0.594	0.122	5.41879971408151e-45	5	H2-Eb1	ENSMUSG00000060586	histocompatibility 2, class II antigen E beta [Source:MGI Symbol;Acc:MGI:95901]	protein_coding	17	34305867
1.62019515789694e-48	0.663068261300732	0.564	0.109	1.56284024930739e-44	5	Crip1	ENSMUSG00000006360	cysteine-rich protein 1 (intestinal) [Source:MGI Symbol;Acc:MGI:88501]	protein_coding	12	113146316
1.89506112153542e-48	0.455545382872391	0.297	0.03	1.82797595783307e-44	5	Myh11	ENSMUSG00000018830	myosin, heavy polypeptide 11, smooth muscle [Source:MGI Symbol;Acc:MGI:102643]	protein_coding	16	14194535
2.16723224397851e-44	0.765387774427411	0.663	0.175	2.09051222254167e-40	5	Ahnak	ENSMUSG00000069833	AHNAK nucleoprotein (desmoyokin) [Source:MGI Symbol;Acc:MGI:1316648]	protein_coding	19	8989284
2.91686571607584e-41	0.453454786513621	0.446	0.078	2.81360866972675e-37	5	Col6a3	ENSMUSG00000048126	collagen, type VI, alpha 3 [Source:MGI Symbol;Acc:MGI:88461]	protein_coding	1	90765923
4.0204673104897e-40	0.509842301924914	0.446	0.081	3.87814276769837e-36	5	Prss23	ENSMUSG00000039405	protease, serine 23 [Source:MGI Symbol;Acc:MGI:1923703]	protein_coding	7	89507783
1.5594977887059e-39	0.589434756314596	0.525	0.117	1.50429156698571e-35	5	Timp2	ENSMUSG00000017466	tissue inhibitor of metalloproteinase 2 [Source:MGI Symbol;Acc:MGI:98753]	protein_coding	11	118301069
4.95962854435491e-39	0.773550277284634	1	0.941	4.78405769388475e-35	5	Dcn	ENSMUSG00000019929	decorin [Source:MGI Symbol;Acc:MGI:94872]	protein_coding	10	97479609
2.7669368516763e-38	0.970000549197996	0.99	0.863	2.66898728712696e-34	5	Tmsb4x	ENSMUSG00000049775	thymosin, beta 4, X chromosome [Source:MGI Symbol;Acc:MGI:99510]	protein_coding	X	167207093
3.55704273515267e-38	0.549201967224844	0.297	0.038	3.43112342232827e-34	5	Acta2	ENSMUSG00000035783	actin, alpha 2, smooth muscle, aorta [Source:MGI Symbol;Acc:MGI:87909]	protein_coding	19	34241090
6.52751204367644e-36	0.493678155768871	0.475	0.102	6.2964381173303e-32	5	Ptrf	ENSMUSG00000004044	caveolae associated 1 [Source:MGI Symbol;Acc:MGI:1277968]	protein_coding	11	100956733
3.28345143335873e-35	0.259472075971309	0.208	0.02	3.16721725261783e-31	5	Fbln2	ENSMUSG00000064080	fibulin 2 [Source:MGI Symbol;Acc:MGI:95488]	protein_coding	6	91212455
4.53401917031125e-34	0.65404167591741	0.644	0.203	4.37351489168224e-30	5	Lum	ENSMUSG00000036446	lumican [Source:MGI Symbol;Acc:MGI:109347]	protein_coding	10	97565128
8.45199926451757e-33	0.625753297041172	0.584	0.166	8.15279849055365e-29	5	H2-Aa	ENSMUSG00000036594	histocompatibility 2, class II antigen A, alpha [Source:MGI Symbol;Acc:MGI:95895]	protein_coding	17	34282744
6.10828641160736e-31	0.53455906053291	0.554	0.158	5.89205307263646e-27	5	Ccdc80	ENSMUSG00000022665	coiled-coil domain containing 80 [Source:MGI Symbol;Acc:MGI:1915146]	protein_coding	16	45093402
9.46536623798869e-31	0.294491065402913	0.238	0.03	9.13029227316389e-27	5	Fgl2	ENSMUSG00000039899	fibrinogen-like protein 2 [Source:MGI Symbol;Acc:MGI:103266]	protein_coding	5	21372642
2.67747913491896e-29	0.676670144204981	0.673	0.252	2.58269637354283e-25	5	Cd74	ENSMUSG00000024610	CD74 antigen (invariant polypeptide of major histocompatibility complex, class II antigen-associated) [Source:MGI Symbol;Acc:MGI:96534]	protein_coding	18	60803848
4.81471063675648e-29	0.262607733679367	0.208	0.024	4.6442698802153e-25	5	Eln	ENSMUSG00000029675	elastin [Source:MGI Symbol;Acc:MGI:95317]	protein_coding	5	134702593
1.17184406327424e-28	0.589049941838099	0.545	0.164	1.13036078343433e-24	5	H2-Ab1	ENSMUSG00000073421	histocompatibility 2, class II antigen A, beta 1 [Source:MGI Symbol;Acc:MGI:103070]	protein_coding	17	34257689
5.10900505596682e-28	0.474704960460634	0.406	0.092	4.92814627698559e-24	5	Flna	ENSMUSG00000031328	filamin, alpha [Source:MGI Symbol;Acc:MGI:95556]	protein_coding	X	74223461
1.71464132925565e-27	0.278335853564756	0.188	0.021	1.6539430262e-23	5	S100a6	ENSMUSG00000001025	S100 calcium binding protein A6 (calcyclin) [Source:MGI Symbol;Acc:MGI:1339467]	protein_coding	3	90612882
1.75495747766132e-27	0.436837656412605	0.356	0.072	1.69283198295211e-23	5	Sparcl1	ENSMUSG00000029309	SPARC-like 1 [Source:MGI Symbol;Acc:MGI:108110]	protein_coding	5	104079111
2.72907837619206e-27	0.254469336776396	0.228	0.03	2.63246900167486e-23	5	Bicc1	ENSMUSG00000014329	BicC family RNA binding protein 1 [Source:MGI Symbol;Acc:MGI:1933388]	protein_coding	10	70922832
2.65386511580242e-26	0.286670831114108	0.267	0.043	2.55991829070302e-22	5	Gpx3	ENSMUSG00000018339	glutathione peroxidase 3 [Source:MGI Symbol;Acc:MGI:105102]	protein_coding	11	54902453
3.49415942352554e-26	0.394177265156424	0.416	0.1	3.37046617993274e-22	5	Lbh	ENSMUSG00000024063	limb-bud and heart [Source:MGI Symbol;Acc:MGI:1925139]	protein_coding	17	72918305
6.63231255704083e-25	0.724482931690405	0.822	0.492	6.39752869252159e-21	5	Sparc	ENSMUSG00000018593	secreted acidic cysteine rich glycoprotein [Source:MGI Symbol;Acc:MGI:98373]	protein_coding	11	55394500
7.99689963182403e-25	0.721953469325833	0.941	0.71	7.71380938485746e-21	5	Igfbp7	ENSMUSG00000036256	insulin-like growth factor binding protein 7 [Source:MGI Symbol;Acc:MGI:1352480]	protein_coding	5	77349240
7.82659510884129e-24	0.490005404572373	1	1	7.5495336419883e-20	5	Actb	ENSMUSG00000029580	actin, beta [Source:MGI Symbol;Acc:MGI:87904]	protein_coding	5	142903115
9.25403135812663e-24	0.312639000399056	0.307	0.061	8.92643864804895e-20	5	Rcn3	ENSMUSG00000019539	reticulocalbin 3, EF-hand calcium binding domain [Source:MGI Symbol;Acc:MGI:1277122]	protein_coding	7	45082913
2.7383673177183e-23	0.7449004334651	0.782	0.455	2.64142911467107e-19	5	Bgn	ENSMUSG00000031375	biglycan [Source:MGI Symbol;Acc:MGI:88158]	protein_coding	X	73483602
7.38688062844561e-23	0.377267069476903	0.386	0.097	7.12538505419863e-19	5	Pmp22	ENSMUSG00000018217	peripheral myelin protein 22 [Source:MGI Symbol;Acc:MGI:97631]	protein_coding	11	63128982
2.69739510887478e-22	0.371063918540267	0.248	0.044	2.60190732202062e-18	5	Myl9	ENSMUSG00000067818	myosin, light polypeptide 9, regulatory [Source:MGI Symbol;Acc:MGI:2138915]	protein_coding	2	156775420
7.18979837484218e-22	0.522971244412025	0.644	0.274	6.93527951237277e-18	5	Col14a1	ENSMUSG00000022371	collagen, type XIV, alpha 1 [Source:MGI Symbol;Acc:MGI:1341272]	protein_coding	15	55307750
1.06394904356661e-21	0.470325674656921	0.495	0.164	1.02628524742435e-17	5	Serpinh1	ENSMUSG00000070436	serine (or cysteine) peptidase inhibitor, clade H, member 1 [Source:MGI Symbol;Acc:MGI:88283]	protein_coding	7	99345376
2.44437636168105e-19	1.076885896427	0.554	0.234	2.35784543847754e-15	5	Spp1	ENSMUSG00000029304	secreted phosphoprotein 1 [Source:MGI Symbol;Acc:MGI:98389]	protein_coding	5	104435118
4.57204835503631e-19	0.291668825978479	0.287	0.065	4.41019784326803e-15	5	Fbln5	ENSMUSG00000021186	fibulin 5 [Source:MGI Symbol;Acc:MGI:1346091]	protein_coding	12	101746565
6.16382116037858e-19	0.338218563166133	0.396	0.115	5.94562189130118e-15	5	Lgals1	ENSMUSG00000068220	lectin, galactose binding, soluble 1 [Source:MGI Symbol;Acc:MGI:96777]	protein_coding	15	78926725
6.70730860161471e-18	0.420852585039289	0.515	0.197	6.46986987711755e-14	5	Ifi27l2a	ENSMUSG00000079017	interferon, alpha-inducible protein 27 like 2A [Source:MGI Symbol;Acc:MGI:1924183]	protein_coding	12	103442167
6.49525989554728e-17	0.420996826210777	0.515	0.208	6.26532769524491e-13	5	Ltbp4	ENSMUSG00000040488	latent transforming growth factor beta binding protein 4 [Source:MGI Symbol;Acc:MGI:1321395]	protein_coding	7	27305136
9.03548364271907e-16	0.549832019346148	0.772	0.513	8.71562752176681e-12	5	Txnip	ENSMUSG00000038393	thioredoxin interacting protein [Source:MGI Symbol;Acc:MGI:1889549]	protein_coding	3	96557957
3.18691409111561e-14	0.509545034292308	0.465	0.202	3.07409733229012e-10	5	Timp3	ENSMUSG00000020044	tissue inhibitor of metalloproteinase 3 [Source:MGI Symbol;Acc:MGI:98754]	protein_coding	10	86300372
2.22067513679155e-13	0.368123350701594	0.535	0.257	2.14206323694913e-09	5	Col4a1	ENSMUSG00000031502	collagen, type IV, alpha 1 [Source:MGI Symbol;Acc:MGI:88454]	protein_coding	8	11198423
3.46464262043749e-13	0.281786716610795	0.317	0.101	3.341994271674e-09	5	Scd2	ENSMUSG00000025203	stearoyl-Coenzyme A desaturase 2 [Source:MGI Symbol;Acc:MGI:98240]	protein_coding	19	44293674
1.60289962059934e-12	0.280956872347564	0.257	0.074	1.54615697403013e-08	5	Igfbp5	ENSMUSG00000026185	insulin-like growth factor binding protein 5 [Source:MGI Symbol;Acc:MGI:96440]	protein_coding	1	72857932
2.21965494166525e-12	0.302412617965634	0.455	0.188	2.1410791567303e-08	5	Zeb2	ENSMUSG00000026872	zinc finger E-box binding homeobox 2 [Source:MGI Symbol;Acc:MGI:1344407]	protein_coding	2	44983632
4.62651868035717e-12	0.365514260375627	0.475	0.219	4.46273991907253e-08	5	Lpl	ENSMUSG00000015568	lipoprotein lipase [Source:MGI Symbol;Acc:MGI:96820]	protein_coding	8	68880491
7.94603630696392e-12	0.252523374033737	0.277	0.086	7.6647466216974e-08	5	Slc25a4	ENSMUSG00000031633	solute carrier family 25 (mitochondrial carrier, adenine nucleotide translocator), member 4 [Source:MGI Symbol;Acc:MGI:1353495]	protein_coding	8	46206797
1.40055634535906e-11	0.260631526562159	0.257	0.077	1.35097665073335e-07	5	Col15a1	ENSMUSG00000028339	collagen, type XV, alpha 1 [Source:MGI Symbol;Acc:MGI:88449]	protein_coding	4	47208161
1.51882430989572e-11	-0.397269714936111	0.941	0.976	1.46505792932541e-07	5	Cyp2c54	ENSMUSG00000067225	cytochrome P450, family 2, subfamily c, polypeptide 54 [Source:MGI Symbol;Acc:MGI:3642960]	protein_coding	19	40037940
1.59081938944437e-11	0.271497368227173	0.287	0.093	1.53450438305804e-07	5	Mfge8	ENSMUSG00000030605	milk fat globule-EGF factor 8 protein [Source:MGI Symbol;Acc:MGI:102768]	protein_coding	7	79133768
4.45994714711319e-11	0.464693308142477	0.99	0.959	4.30206501810538e-07	5	Serpina1e	ENSMUSG00000072849	serine (or cysteine) peptidase inhibitor, clade A, member 1E [Source:MGI Symbol;Acc:MGI:891967]	protein_coding	12	103946931
1.50367180511794e-10	-0.314076129535612	1	0.999	1.45044182321677e-06	5	Rgn	ENSMUSG00000023070	regucalcin [Source:MGI Symbol;Acc:MGI:108024]	protein_coding	X	20549787
1.69186058470725e-10	0.264316089567305	0.356	0.139	1.63196872000861e-06	5	Lyve1	ENSMUSG00000030787	lymphatic vessel endothelial hyaluronan receptor 1 [Source:MGI Symbol;Acc:MGI:2136348]	protein_coding	7	110850607
3.49416286181915e-10	0.289849946904196	0.366	0.152	3.37046949651075e-06	5	Tpm1	ENSMUSG00000032366	tropomyosin 1, alpha [Source:MGI Symbol;Acc:MGI:98809]	protein_coding	9	67022590
7.23816920676705e-10	0.427686601195247	0.673	0.483	6.9819380168475e-06	5	App	ENSMUSG00000022892	amyloid beta (A4) precursor protein [Source:MGI Symbol;Acc:MGI:88059]	protein_coding	16	84949685
8.80307513008153e-10	-0.399357155229395	0.96	0.991	8.49144627047665e-06	5	Cyp2c37	ENSMUSG00000042248	cytochrome P450, family 2. subfamily c, polypeptide 37 [Source:MGI Symbol;Acc:MGI:1306806]	protein_coding	19	39992424
9.58955655697436e-10	-0.288541501153441	1	1	9.25008625485747e-06	5	Hamp	ENSMUSG00000050440	hepcidin antimicrobial peptide [Source:MGI Symbol;Acc:MGI:1933533]	protein_coding	7	30942368
1.03926043602291e-09	0.328951632567998	0.822	0.614	1.0024706165877e-05	5	Cst3	ENSMUSG00000027447	cystatin C [Source:MGI Symbol;Acc:MGI:102519]	protein_coding	2	148871722
1.38262073491226e-09	0.396355113438902	0.584	0.367	1.33367596089637e-05	5	Prelp	ENSMUSG00000041577	proline arginine-rich end leucine-rich repeat [Source:MGI Symbol;Acc:MGI:2151110]	protein_coding	1	133910304
2.6222795406789e-09	0.460702289740605	0.614	0.415	2.52945084493887e-05	5	Lyz2	ENSMUSG00000069516	lysozyme 2 [Source:MGI Symbol;Acc:MGI:96897]	protein_coding	10	117277331
6.30568367269133e-09	0.26570193342979	0.426	0.204	6.08246247067806e-05	5	Adgre5	ENSMUSG00000002885	adhesion G protein-coupled receptor E5 [Source:MGI Symbol;Acc:MGI:1347095]	protein_coding	8	83723251
8.73676644466466e-09	0.318703952730045	0.317	0.133	8.42748491252353e-05	5	Cd52	ENSMUSG00000000682	CD52 antigen [Source:MGI Symbol;Acc:MGI:1346088]	protein_coding	4	134082448
2.19234822959726e-08	0.28659069006582	0.436	0.223	0.000211473910226952	5	Ly6a	ENSMUSG00000075602	lymphocyte antigen 6 complex, locus A [Source:MGI Symbol;Acc:MGI:107527]	protein_coding	15	74994877
2.25513944808532e-08	0.404857222545173	0.485	0.284	0.00021753075116231	5	Gas6	ENSMUSG00000031451	growth arrest specific 6 [Source:MGI Symbol;Acc:MGI:95660]	protein_coding	8	13465374
3.8716599208815e-08	-0.253890194494401	0.861	0.931	0.000373460315968229	5	Ugt2a3	ENSMUSG00000035780	UDP glucuronosyltransferase 2 family, polypeptide A3 [Source:MGI Symbol;Acc:MGI:1919344]	protein_coding	5	87324972
4.37534718671588e-08	0.290967520729455	0.376	0.178	0.000422045989630614	5	Igfbp3	ENSMUSG00000020427	insulin-like growth factor binding protein 3 [Source:MGI Symbol;Acc:MGI:96438]	protein_coding	11	7206086
6.78959237889253e-08	0.415310371223754	0.485	0.286	0.000654924080867974	5	Mylk	ENSMUSG00000022836	myosin, light polypeptide kinase [Source:MGI Symbol;Acc:MGI:894806]	protein_coding	16	34745210
7.21567687877464e-08	0.282884893510363	0.455	0.249	0.000696024191726602	5	Fmo2	ENSMUSG00000040170	flavin containing monooxygenase 2 [Source:MGI Symbol;Acc:MGI:1916776]	protein_coding	1	162874317
8.00810232551334e-08	0.297598111855255	0.98	0.91	0.000772461550319017	5	Rpl8	ENSMUSG00000003970	ribosomal protein L8 [Source:MGI Symbol;Acc:MGI:1350927]	protein_coding	15	76904078
9.1685895901704e-08	-0.438886175841092	0.822	0.861	0.000884402151867837	5	Mup9	ENSMUSG00000078686	major urinary protein 9 [Source:MGI Symbol;Acc:MGI:3782918]	protein_coding	4	60418046
9.1685895901704e-08	-0.438886175841092	0.822	0.861	0.000884402151867837	5	Mup9	ENSMUSG00000107188	major urinary protein 9 [Source:MGI Symbol;Acc:MGI:3782918]	protein_coding	CHR_MG3561_PATCH	60374045
1.09248685388723e-07	0.265722473204253	0.356	0.165	0.00105381281925962	5	Pecam1	ENSMUSG00000020717	platelet/endothelial cell adhesion molecule 1 [Source:MGI Symbol;Acc:MGI:97537]	protein_coding	11	106654217
1.42980749230974e-07	0.313236503527074	0.584	0.388	0.00137919230708197	5	Marcks	ENSMUSG00000069662	myristoylated alanine rich protein kinase C substrate [Source:MGI Symbol;Acc:MGI:96907]	protein_coding	10	37133375
3.05229403828986e-07	-0.27281912636531	1	1	0.0029442428293344	5	Cyp3a11	ENSMUSG00000056035	cytochrome P450, family 3, subfamily a, polypeptide 11 [Source:MGI Symbol;Acc:MGI:88609]	protein_coding	5	145854426
3.45856392084383e-07	0.315060128961454	0.604	0.408	0.00333613075804596	5	Anxa5	ENSMUSG00000027712	annexin A5 [Source:MGI Symbol;Acc:MGI:106008]	protein_coding	3	36448923
6.33306155244746e-07	0.264173458858672	0.871	0.712	0.00610887117349082	5	Mbnl1	ENSMUSG00000027763	muscleblind like splicing factor 1 [Source:MGI Symbol;Acc:MGI:1928482]	protein_coding	3	60472830
8.45581648886669e-07	-0.25368344307904	0.941	0.962	0.0081564805851608	5	Nudt7	ENSMUSG00000031767	nudix (nucleoside diphosphate linked moiety X)-type motif 7 [Source:MGI Symbol;Acc:MGI:1914778]	protein_coding	8	114133557
9.29433738926529e-07	0.280191077798334	0.644	0.445	0.00896531784568529	5	Sptbn1	ENSMUSG00000020315	spectrin beta, non-erythrocytic 1 [Source:MGI Symbol;Acc:MGI:98388]	protein_coding	11	30099395
1.45159099497366e-06	0.31293356304261	0.614	0.424	0.0140020467375159	5	Tgm2	ENSMUSG00000037820	transglutaminase 2, C polypeptide [Source:MGI Symbol;Acc:MGI:98731]	protein_coding	2	158116402
1.75497448362822e-06	0.328501440096457	0.752	0.639	0.0169284838690778	5	Rplp2	ENSMUSG00000025508	ribosomal protein, large P2 [Source:MGI Symbol;Acc:MGI:1914436]	protein_coding	7	141447370
5.0301704061728e-06	0.342635420135434	0.327	0.174	0.0485210237379429	5	Msn	ENSMUSG00000031207	moesin [Source:MGI Symbol;Acc:MGI:97167]	protein_coding	X	96096042
7.30161295290899e-06	-0.250885049303728	0.198	0.408	0.0704313585437601	5	Aadat	ENSMUSG00000057228	aminoadipate aminotransferase [Source:MGI Symbol;Acc:MGI:1345167]	protein_coding	8	60505932
1.00083646539935e-05	0.266503413746512	0.485	0.312	0.0965406854524212	5	Tgfbi	ENSMUSG00000035493	transforming growth factor, beta induced [Source:MGI Symbol;Acc:MGI:99959]	protein_coding	13	56609523
1.00608942032567e-05	0.268517634334691	0.812	0.688	0.0970473854846142	5	Rps9	ENSMUSG00000006333	ribosomal protein S9 [Source:MGI Symbol;Acc:MGI:1924096]	protein_coding	7	3703993
1.41119881378698e-05	-0.289960216186159	0.188	0.391	0.136124237577892	5	Sult3a1	ENSMUSG00000069668	sulfotransferase family 3A, member 1 [Source:MGI Symbol;Acc:MGI:1931469]	protein_coding	10	33857721
1.4911999924226e-05	-0.308283208592301	0.871	0.898	0.143841151269084	5	Cyp4a10	ENSMUSG00000066072	cytochrome P450, family 4, subfamily a, polypeptide 10 [Source:MGI Symbol;Acc:MGI:88611]	protein_coding	4	115518264
1.85881446195154e-05	0.25405604833165	0.891	0.772	0.179301242999846	5	Ly6e	ENSMUSG00000022587	lymphocyte antigen 6 complex, locus E [Source:MGI Symbol;Acc:MGI:106651]	protein_coding	15	74955051
2.04540515242382e-05	-0.461394254693491	0.743	0.78	0.197299781002801	5	Mup17	ENSMUSG00000096688	major urinary protein 17 [Source:MGI Symbol;Acc:MGI:3705217]	protein_coding	4	61591929
3.29716355215035e-05	0.253812360486033	0.851	0.755	0.318044396240422	5	Psap	ENSMUSG00000004207	prosaposin [Source:MGI Symbol;Acc:MGI:97783]	protein_coding	10	60277627
0.000146503589502551	0.279805130210458	0.495	0.348	1	5	Mpeg1	ENSMUSG00000046805	macrophage expressed gene 1 [Source:MGI Symbol;Acc:MGI:1333743]	protein_coding	19	12460779
0.000467176079413888	-0.353616742565797	0.198	0.358	1	5	AW112010	ENSMUSG00000075010	expressed sequence AW112010 [Source:MGI Symbol;Acc:MGI:2147706]	lincRNA	19	11047612
0.00106163892486934	-0.257802220874017	0.723	0.809	1	5	Cyp2a5	ENSMUSG00000005547	cytochrome P450, family 2, subfamily a, polypeptide 5 [Source:MGI Symbol;Acc:MGI:88597]	protein_coding	7	26835305
0.00121383902997303	-0.256147380370747	1	0.995	1	5	Cyp2e1	ENSMUSG00000025479	cytochrome P450, family 2, subfamily e, polypeptide 1 [Source:MGI Symbol;Acc:MGI:88607]	protein_coding	7	140763739
0.00275194086134079	-0.257436972458456	0.663	0.718	1	5	Mup11	ENSMUSG00000073834	major urinary protein 11 [Source:MGI Symbol;Acc:MGI:3709617]	protein_coding	4	60658466
