# Supplementary material for: Spatial Transcriptomics to define transcriptional patterns of zonation and structural components in the mouse liver
Source: Nat Commun. 2021 Dec 2;12:7046. doi: 10.1038/s41467-021-27354-w (PMC8640072; doi:10.1038/s41467-021-27354-w)
Supplement: Supplementary file 8 — Supplementary Dataset 5 [file 41467_2021_27354_MOESM8_ESM.csv]

replicate-section_veinnumber	Probablity value
	central	portal
replicate2-section3_0	0,33	0,67
replicate2-section3_1	0,43	0,57
replicate2-section3_2	0,36	0,64
replicate2-section3_3	0,42	0,58
replicate2-section3_4	0,27	0,73
replicate2-section3_5	0,9	0,1
replicate2-section3_6	0,21	0,79
replicate2-section3_7	0,39	0,61
replicate2-section3_8	0,56	0,44
replicate2-section3_9	0,91	0,09
replicate2-section3_10	0,31	0,69
replicate1-section3_0	0,83	0,17
replicate1-section3_1	0,9	0,1
replicate1-section3_2	0,68	0,32
replicate1-section3_3	0,86	0,14
replicate1-section3_4	0,79	0,21
replicate1-section3_5	0,41	0,59
replicate1-section3_6	0,42	0,58
replicate1-section3_7	0,93	0,07
replicate1-section3_8	0,96	0,04
replicate1-section3_9	0,91	0,09
replicate1-section3_10	0,94	0,06
replicate1-section3_11	0,84	0,16
replicate1-section3_12	0,96	0,04
replicate1-section3_13	0,29	0,71
replicate1-section3_14	0,36	0,64
replicate1-section3_15	0,84	0,16
replicate1-section3_16	0,86	0,14
replicate1-section3_17	0,28	0,72
replicate1-section3_18	0,46	0,54
replicate1-section3_19	0,42	0,58
replicate1-section3_20	0,35	0,65
replicate1-section3_21	0,36	0,64
replicate1-section3_22	0,4	0,6
replicate1-section3_23	0,39	0,61
replicate1-section3_24	0,32	0,68
replicate1-section3_25	0,51	0,49
replicate1-section3_26	0,37	0,63
replicate1-section3_27	0,94	0,06
replicate1-section3_28	0,47	0,53
replicate1-section3_29	0,97	0,03
replicate1-section3_30	0,53	0,47
replicate1-section3_31	0,76	0,24
replicate1-section3_32	0,36	0,64
replicate1-section3_33	0,33	0,67
replicate1-section3_34	0,54	0,46
replicate1-section3_35	0,34	0,66
replicate1-section3_36	0,96	0,04
replicate1-section3_37	0,32	0,68
replicate2-section1_0	0,85	0,15
replicate2-section1_1	0,24	0,76
replicate2-section1_2	0,19	0,81
replicate2-section1_3	0,17	0,83
replicate2-section1_4	0,27	0,73
replicate2-section1_5	0,76	0,24
replicate2-section1_6	0,83	0,17
replicate2-section1_7	0,77	0,23
replicate1-section1_0	0,82	0,18
replicate1-section1_1	0,35	0,65
replicate1-section1_2	0,79	0,21
replicate1-section1_3	0,93	0,07
replicate1-section1_4	0,87	0,13
replicate1-section1_5	0,93	0,07
replicate1-section1_6	0,85	0,15
replicate1-section1_7	0,32	0,68
replicate1-section1_8	0,18	0,82
replicate1-section1_9	0,4	0,6
replicate1-section1_10	0,19	0,81
replicate1-section1_11	0,36	0,64
replicate1-section1_12	0,42	0,58
replicate1-section1_13	0,2	0,8
replicate1-section1_14	0,29	0,71
replicate1-section1_15	0,29	0,71
replicate1-section1_16	0,83	0,17
replicate1-section1_17	0,76	0,24
replicate1-section1_18	0,19	0,81
replicate1-section1_19	0,73	0,27
replicate1-section1_20	0,31	0,69
replicate1-section1_21	0,75	0,25
replicate1-section1_22	0,84	0,16
replicate1-section1_23	0,28	0,72
replicate1-section1_24	0,81	0,19
replicate1-section1_25	0,39	0,61
replicate3-section1_0	0,38	0,62
replicate3-section1_1	0,66	0,34
replicate3-section1_2	0,72	0,28
replicate3-section1_3	0,82	0,18
replicate3-section1_4	0,86	0,14
replicate3-section1_5	0,9	0,1
replicate3-section1_6	0,77	0,23
replicate3-section1_7	0,8	0,2
replicate3-section1_8	0,32	0,68
replicate3-section1_9	0,42	0,58
replicate3-section1_10	0,33	0,67
replicate3-section1_11	0,4	0,6
replicate3-section1_12	0,28	0,72
replicate3-section1_13	0,33	0,67
replicate3-section1_14	0,23	0,77
replicate3-section1_15	0,3	0,7
replicate3-section1_16	0,18	0,82
replicate3-section1_17	0,22	0,78
replicate3-section1_18	0,21	0,79
replicate3-section1_19	0,37	0,63
replicate3-section1_20	0,35	0,65
replicate3-section1_21	0,32	0,68
replicate3-section1_22	0,43	0,57
replicate3-section1_23	0,77	0,23
replicate3-section1_24	0,86	0,14
replicate2-section2_0	0,75	0,25
replicate2-section2_1	0,74	0,26
replicate2-section2_2	0,31	0,69
replicate2-section2_3	0,87	0,13
replicate2-section2_4	0,41	0,59
replicate2-section2_5	0,47	0,53
replicate2-section2_6	0,41	0,59
replicate2-section2_7	0,88	0,12
replicate2-section2_8	0,9	0,1
replicate2-section2_9	0,31	0,69
replicate2-section2_10	0,88	0,12
replicate2-section2_11	0,89	0,11
replicate2-section2_12	0,39	0,61
replicate2-section2_13	0,46	0,54
replicate2-section2_14	0,35	0,65
replicate2-section2_15	0,36	0,64
replicate2-section2_16	0,62	0,38
replicate3-section2_0	0,85	0,15
replicate3-section2_1	0,71	0,29
replicate3-section2_2	0,89	0,11
replicate3-section2_3	0,83	0,17
replicate3-section2_4	0,71	0,29
replicate3-section2_5	0,72	0,28
replicate3-section2_6	0,29	0,71
replicate3-section2_7	0,27	0,73
replicate3-section2_8	0,11	0,89
replicate3-section2_9	0,26	0,74
replicate3-section2_10	0,23	0,77
replicate3-section2_11	0,24	0,76
replicate3-section2_12	0,2	0,8
replicate3-section2_13	0,28	0,72
replicate3-section2_14	0,21	0,79
replicate3-section2_15	0,34	0,66
replicate3-section2_16	0,39	0,61
replicate3-section2_17	0,33	0,67
replicate3-section2_18	0,29	0,71
replicate3-section2_19	0,36	0,64
replicate3-section2_20	0,23	0,77
replicate1-section2_0	0,96	0,04
replicate1-section2_1	0,92	0,08
replicate1-section2_2	0,93	0,07
replicate1-section2_3	0,71	0,29
replicate1-section2_4	0,73	0,27
replicate1-section2_5	0,68	0,32
replicate1-section2_6	0,27	0,73
replicate1-section2_7	0,91	0,09
replicate1-section2_8	0,76	0,24
replicate1-section2_9	0,26	0,74
replicate1-section2_10	0,42	0,58
replicate1-section2_11	0,22	0,78
replicate1-section2_12	0,27	0,73
replicate1-section2_13	0,32	0,68
replicate1-section2_14	0,38	0,62
replicate1-section2_15	0,91	0,09
replicate1-section2_16	0,38	0,62
replicate1-section2_17	0,32	0,68
replicate1-section2_18	0,45	0,55
replicate1-section2_19	0,78	0,22
replicate1-section2_20	0,4	0,6
replicate1-section2_21	0,84	0,16
replicate1-section2_22	0,81	0,19
replicate1-section2_23	0,4	0,6
replicate1-section2_24	0,75	0,25
replicate1-section2_25	0,84	0,16
replicate1-section2_26	0,91	0,09
replicate1-section2_27	0,35	0,65
replicate1-section2_28	0,5	0,5
replicate1-section2_29	0,42	0,58
replicate1-section2_30	0,38	0,62
replicate1-section2_31	0,77	0,23
replicate1-section2_32	0,48	0,52
