# Supplementary material for: Spatial Transcriptomics to define transcriptional patterns of zonation and structural components in the mouse liver
Source: Nat Commun. 2021 Dec 2;12:7046. doi: 10.1038/s41467-021-27354-w (PMC8640072; doi:10.1038/s41467-021-27354-w)
Supplement: Supplementary file 10 — Supplementary Dataset 7 [file 41467_2021_27354_MOESM10_ESM.csv]

Hbb.bs
Hba.a1
Igkc
Hba.a2
Igha
Hbb.bt
Jchain
Alb
S100a9
S100a8
Ngp
Clu
Camp
Spp1
Ighm
Apoa1
Ttr
Car3
Fabp1
Ltf
Dmbt1
Retnla
Apoa2
Cst3
Serpina1e
Mup3
Iglc1
Apoc3
Mzb1
Aldob
Rbp4
Chil3
Ccl5
Gzma
Ahsg
Il12b
Cyp3a11
Adh1
Lcn2
Fgb
Bhmt
Ighg2b
Gc
Retnlg
Krt8
Gsn
H2.Ab1
Reg1
Gsta3
Mmp12
Serpina3k
Serpina1c
H2.Eb1
Dcn
Serpina1b
Hpx
Krt18
Cd74
Fgg
Igfbp5
Ass1
H2.Aa
Lyz2
Hpd
Mfap5
Mpo
Kng1
Wfdc21
Serpina1a
Mat1a
Mgst1
Cyp2a4
Akr1c6
Tff3
Cxcl2
Arg1
Ccl22
Cdo1
Chchd10
Rnase2a
Il4
Alox15
Gzmb
Ifng
Sfn
Ccl24
Cxcl10
Apoa4
Hmox1
Prtn3
Gm23935
Fbp1
Ccl4
Fga
Prg2
Hamp2
Ces1c
Ambp
Saa3
Wfdc17
H2.M2
Tm4sf4
Ubd
Krt19
Apoc1
Msln
Tnfaip6
Lgals2
Cxcl13
Gnmt
Cyp2c69
Cyp2f2
Rgn
Ccr7
Sult2a1
Serpinc1
Serpina1d
Elane
Ccl17
Hamp
Cyp2e1
H2.Q10
Lgals3
F3
Cps1
Apoh
Gzmc
Cp
Uox
Cd5l
Serpinb1a
Hmgcs2
Ogn
Derl3
Gpx1
Ly6c2
Elf3
Gstm1
Itih4
Prg3
Gpnmb
Mup20
Igfbp2
Slpi
Iglc2
Siglech
Vsig4
Fcna
Iglv1
Efemp1
Scara5
Gypa
Ly6d
Prss34
Areg
Igfbp6
Phyh
Sult2a2
Cyp2c54
C1qc
Rarres2
Scin
Hacl1
Ankrd1
Cfp
Ctsc
Cldn7
Ctsg
Plat
F2
Dbi
Ckmt1
Hrg
Cyp2c29
Txndc5
Ttc36
Cd209a
Sult2a8
Marco
Clec4f
Prg4
Gm26917
Trf
Rgs1
Fxyd3
Fcnb
Otc
Apoc4
Cyp2c65
Il1r2
Col3a1
Selp
Rdh7
Cyp2d10
C4bp
Cyp2c50
Sparcl1
Plg
Tmsb10
Ndrg2
Apob
mt.Nd5
Rida
Urah
Upk3b
Cyp2c37
Ccr9
Cxcl1
Mt1
Tdo2
Sord
Sox9
Orm1
Acaa1b
Id3
Scgb1a1
Slc27a5
Fah
Psap
Alas2
Mbl2
Iglc3
Fmod
Pah
Pck1
Fgl1
Pzp
Agt
Epx
C1qa
Hsd11b1
Ccl6
Nudt17
Gfpt2
Sprr1a
Tnfsf11
C3
Id2
Ctss
Ube2c
Serpinb2
Lyz1
Ccl8
Mmp13
Mettl7b
Cldn4
Serping1
Ugdh
mt.Co1
Cd163l1
Il10
Inmt
Aldh1a1
Ccl7
Cpb2
Pi16
Klf5
Selenbp2
Thbs1
Fxyd1
Gm5483
Cth
Ear1
Mgl2
Prdx1
Pclaf
Ighg2c
Lgmn
Crot
Klra8
C1qb
Ccl20
Scd1
Fcrls
Igfbp1
Aldh1a2
Pcbd1
Cldn3
Tspan8
Cpa3
Hp
Vtn
Cyp2c40
Csf3
Sec14l2
Lum
Igkv12.46
Ccr10
Ddt
Myl7
Ces1d
Rspo3
Mgp
Klra1
Cat
Dapl1
Penk
Mir6236
Ccl1
Cyp2a12
Ly6i
Pou2af1
Creld2
Pon1
Klk1
Slfn4
Trbc1
Fmo3
Gm15056
Lox
Cyp2c68
Cd83
Il6
Ugt2b5
Xcl1
Stard10
Cox6a2
Igkv1.110
Phgr1
Ccl9
Cyp1a2
Apom
X2010109I03Rik
Ms4a4b
S100g
Glyat
Krt83
Emp1
Cbr2
Ighv1.81
Aadac
Epcam
Edn1
AW112010
Rrm2
Clec4e
Agxt
Mcpt8
Asprv1
Tmem119
Ang
Lad1
Sult1c2
Tst
Cyp4a10
Cd52
Cdon
Ephx2
Ctsd
Mup11
Pipox
Hsp90aa1
Car2
Sgk1
Dpt
Gpihbp1
Flrt3
Hspa5
Tstd1
Slc25a47
Ear2
Gas1
Gm42418
Sult1d1
Trbc2
S100a4
Gdf15
BC016579
Col1a2
Crybb3
RP24.547N4.7
Sat1
Gal
Serpinf2
Asgr1
Mug1
Tnfrsf4
Amn
Arhgap27os1
Arhgap36
Asphd2
Chst4
Dpep1
Fam83e
Fbln5
Gpr39
Has1
Nts
Pkhd1l1
Slc10a2
Slc44a4
Tmem45b
Tnp2
Zfp97
Ifit1
Wfdc2
Ear6
Spink4
Atf3
Cyp2c70
Cfhr2
Pf4
Apoa5
Ptma
Pnck
Rspo1
Cyp2j5
Fkbp11
Pemt
Calca
Agmat
Cma1
Ppy
Scp2
Klra4
Tat
Serpinf1
Rdh16f2
Hsd17b13
Lgals4
Klf2
Plpp3
Cyb5a
Cxcl9
Ttpa
Egr1
Il1b
Cfi
Atp1b1
Cyp8b1
Ier3
Ugt2b36
Fosb
Fcgr2b
Hgd
Hal
Gpm6a
Cacnb3
Akr1d1
Ctla4
Adk
Ccl12
Cmbl
Cd207
Stc1
Mt2
F12
Gys2
Gjb1
X6430573F11Rik
Trim46
Ehd3
Vpreb3
Dsg2
Haao
Itm2a
Trib3
Igkv1.117
Cpe
Ifrd1
Azgp1
Itih3
Ccdc120
Il17a
Tfr2
Dpys
Lpl
Cyp2c44
AA467197
Mmp8
Lif
Fscn1
Gls2
Ifitm1
Rpsa
Txn1
Cd63
Clec4g
Inhba
Klk1b27
Prf1
X3110031N09Rik
X4930539E08Rik
Adamtsl5
Aqp3
Cox4i2
Cxcl5
Cyp11a1
Dthd1
Gm13657
Gm19950
Gm21762
Hist1h2bm
Igkv9.120
Mamdc2
Muc3
Pxylp1
Serpinb9b
Slc25a43
Stag3
Tmc5
Csf2
Mmp7
Cd8a
Pycard
Sh3bgrl3
Slc7a2
Igkv6.17
X9030619P08Rik
Cd7
Eaf2
I830127L07Rik
Cdc20
Mmp19
Nrn1
Sod3
Npc2
Sult1a1
Fabp7
Angptl3
Gm26722
Meg3
Pard6b
S1pr3
Slc22a26
Spock2
Satb1
Selenbp1
Bcam
Sqstm1
Naaa
Oscp1
Rps2
Glipr2
Cbs
Gchfr
Tnfrsf9
Pabpc1
Bpgm
Cdc25b
Serpina3m
Il1rn
Crp
Aldh1l1
Col18a1
01-Mar
Capn6
Dcdc5
Dnah14
Dscaml1
Eps8l3
Fgf21
Gm42798
Gm7467
Gm8818
H2.M5
Igkv1.135
Klrb1
Ncmap
Ripk4
Rragb
Sct
Slc35d3
Upk1a
Cd24a
Pxmp2
Isy1
Cyp3a25
Saa4
Tmprss6
Eps8l2
Jun
Cd28
Aebp1
Mcl1
Fcmr
Hspb1
Fam214a
Nos2
G0s2
Rpl3
Acox2
Sorbs2
Rpl14
Il4i1
Rps4x
Hsd17b2
Psen2
X1300017J02Rik
Tm4sf1
Zfp36
Apof
Atf5
X2700046A07Rik
AC168977.1
Apod
Bdnf
Cd248
Col16a1
D530018E20Rik
Fbln1
Gm44198
Ighg3
Loxl1
Sarm1
Smpd3
Il2rb
Cxcl3
Slco1b2
Fgfr3
Adra1b
Klra3
Tacstd2
Lars2
Apon
Xcr1
Hsd3b3
Kng2
Prok2
Acox1
Slc25a5
Ctrb1
Gpat3
Maob
Hgfac
Apoe
Cd14
Echdc2
Oat
Cdca8
Hist1h1c
Nipsnap1
Vdr
Serpinb6b
Gsta4
Htra4
Csad
F10
Tpx2
Sephs2
Clec10a
Ctse
Gm13775
Nrg1
Tox
Spp2
Acaa2
Adamts1
Nbl1
Rps10
Trac
Tm4sf5
Fn1
Gstt1
Baat
Chchd2
Lrg1
Acod1
Tcrg.C2
Plet1
Afm
Cryab
Rnase4
Ccl2
Ptgs2
Hagh
Arpc2
Racgap1
Emb
Nrgn
Klrd1
Gjb2
Fstl1
Pdpn
Proc
Calm2
Rgcc
Cyp2d26
Rpl27
Nkg7
Fcer1g
BC030867
Col6a1
Gata2
Igkj2
C9
Rpl17
Ramp3
Ebf1
Atp6v0d2
Olfml3
X2610307P16Rik
Disp2
Ehd2
Snhg18
Tcf21
Zfp873
X4930550C14Rik
Abcg8
Cage1
Cdkn2a
Chst1
Cldn15
Col6a2
Foxq1
Gm26737
Mgam
Ppl
Serinc2
Slc30a10
Sulf1
Ube2v1
Vnn1
Itih2
Gcdh
Krt81
Prph
X8430408G22Rik
Cyp4f14
Aqp1
Tnfrsf13b
Akr1c20
Keg1
Trp53inp1
Onecut2
Ighv1.18
Ncoa7
Hmgcs1
Tubb4b
Gulo
Serpina3n
Cd177
Rpl23a
Gamt
Tnfrsf12a
C8g
Rpl9
Sdr42e1
Rpl21
Itih1
Lcat
Rpl4
Mreg
Dgat1
Gstz1
Nusap1
Prlr
Stmn1
Pecr
Junb
Htra3
Cyr61
Wbscr27
Arpc3
Stfa2l1
Fmo5
Nat8f1
Gm4952
Rps7
Reep6
Hnf4a
Dusp4
Clpx
Rsad2
Rps8
Osm
Ighd
Gm8369
Slc38a4
Ednrb
Thbd
Clcf1
Klra5
Rps16
Spib
Fmo2
Ugt2b34
Cd300c
Gm43848
Car5a
Hao1
Ly6a
Cox4i1
Slc10a1
Upb1
Acat3
Echdc3
Prss23
Rpl39l
Cyp2a5
Chil1
Acnat2
B3gnt8
Cyp1a1
Ddit4l
E230020A03Rik
Enah
Gm17025
Gria3
Insc
Meiob
Ms4a4d
Nkain4
Rbms3
Tmsb15b1
Zcchc3
Slc40a1
Agpat2
Tkfc
Bnip3
Dgat2
Cd163
Pdzk1ip1
Tmprss4
Rpl39
Ptprcap
Sh2d2a
Iigp1
Fabp2
Ahcy
Eef2
Cst7
Ms4a1
Tubb2b
Cxcr5
Klra17
Nr4a3
Ccl3
Acsm3
Cfhr1
Insl6
Saa1
Cd79b
Isg15
Ppt1
Gabarap
Tbc1d4
Amy1
Iyd
Rpl31
Top2a
Ccnb2
Nr4a2
Coq8a
Rpl18
Dut
Birc5
Nnmt
BC025446
Cdh1
Angptl4
Pdgfa
Odc1
Hdc
Kyat3
Hepacam2
Slc38a3
Rps21
Ugt2b1
Acat1
Hist1h2bc
Rasl11a
Icos
X1700007L15Rik
Clmn
Cpn2
Etnppl
Hist1h2be
Ccna2
Fhdc1
Meig1
X4933431K14Rik
Ank3
Avpr1a
B3gnt7
Clec3b
Dcdc2a
Dcdc2b
Depdc1a
Gm10399
Gm16096
Gm42636
H1fx
Hist1h2ak
Kif18b
Lypd6
Ms4a3
Ppef2
Skp2
Xrcc2
Btla
Suox
Clec7a
Asl
Ctsl
Tmem56
Serpinb9
Anxa1
Ms4a4c
Rpl19
Qdpr
Ptx3
Apcs
Rdh12
Aldh1a7
Acot3
Gstm3
Atp1b3
Pcyt2
Cystm1
Tinf2
Tcrg.C4
Bdh1
Errfi1
Cdc42
Procr
Mcub
Cited4
Klre1
Cxcr6
Cmah
Kcnk1
Serpine2
Ffar2
Tbc1d25
Gcgr
Ugt2a3
Gclc
Mcm5
Pigr
Ildr1
Rps23
Tcf7
Aspdh
Fgf1
Tppp3
Cxadr
Mcm6
S100a6
Lect2
Ces3a
Sardh
Bphl
Vegfa
Amdhd1
Etfa
Spic
C2
Crip1
Mthfd1
Pmaip1
Rpl34
Cks1b
Gpr174
Apol7a
H2afx
Clec4d
Cd6
Ndc80
Anxa2
Edem1
Serpine1
Dlgap5
X2700033N17Rik
Tnip3
Jade1
Lsr
Mcemp1
A430093F15Rik
Abcb11
Adtrp
Alpk2
Ankrd22
Cd209e
Cyp17a1
Dlg3
Egfr
F11
Gm37045
Igkv6.25
Lynx1
Pabpc1l
Prkcdbp
Rhpn2
Tmem108
Wnt4
Zbtb32
RP23.179D3.2
Tcrg.C1
Tk1
Rn7sk
X0610005C13Rik
Gatsl3
Gimap7
Ppa1
Esm1
Ifitm6
Tmem205
Dhfr
Muc1
Thnsl2
Dntt
Glipr1
Cdca3
Aurkb
C1s1
Ftcd
Cited2
Acsl1
A2ml1
Gm42815
Gramd3
Hadh
X2310022A10Rik
Gnas
Cd3d
Tmem150a
Klra9
Tcea3
Napsa
Fabp5
Slc25a13
Itgax
Pdcd1lg2
Hebp1
Slc7a11
Ocstamp
Slc17a2
F5
Clec4n
Upp2
Trem3
Akr1c19
Cdk1
St6gal1
Sdf2l1
Lman1
Rpl37a
Ifit3
Aldh8a1
Fcrla
Srxn1
Gpr171
Bhmt2
C4b
X2310031A07Rik
Tubb2a
Il7r
Bbox1
Slco2b1
AW554918
C8b
Gm11837
Sphk1
Olr1
Gm4956
Hey1
X1700110K17Rik
Adora3
B230377A18Rik
Bex4
Cygb
Cyp4f15
Fancd2
Foxa3
Gm27019
Gm28424
Igsf9
Krt7
Ppp1r13l
Prom1
Rai2
Reln
Rpph1
Saa2
Sftpd
Tmem240
Etv3
Cldn1
Cenpa
Ces2a
F7
Rps25
Cisd1
Spn
Bcl2a1a
Hsp90ab1
Hmgb2
Tipin
Traf1
Nelfe
Tnf
Aldh7a1
Thrsp
Ces3b
F13a1
Fetub
Habp2
Fabp4
Tram2
H2.DMb2
Stat4
Pglyrp1
Knstrn
Cd3g
Klrb1b
Sdc1
Rpl37
Phgdh
Dcstamp
Fbxo5
Cd300lb
Abhd14b
Pdia4
Pgm2
Mcm7
Thy1
Endog
Ghr
Ccnb1
Havcr2
Epsti1
Hs3st1
L3hypdh
Hspbap1
Papss2
Itgae
Cd2
Slc27a2
Rrad
Gda
Asb4
X4930589L23Rik
Bhlhe41
Col14a1
Col1a1
Dsp
Gm12696
Gm16283
Gm43936
Gm44164
Mtbp
Olfr285
Palmd
Polr3g
RP24.401L24.1
Zfp141
Zfp850
Cald1
Cd8b1
Mx1
Clec9a
Tnfrsf17
Gorasp1
Vps37b
Sox4
Kyat1
Sla2
Gins2
Kif22
Cdc45
Cd34
Vcam1
Sell
Cela1
Lockd
Mthfd2
Dhrs4
Asf1b
Hook1
Ksr2
Ctsb
Sec11c
Tgfbi
Lap3
Dck
Dpyd
Sec14l4
Comt
Ctla2a
Eomes
Ttc39a
Socs2
Slc16a3
Dmgdh
Grhpr
Ccrl2
Aldh6a1
Pbk
Ctgf
Gmnn
Cxx1b
Hsp90b1
Gm13889
Hjurp
Abcb1a
Phf11a
Ifit3b
Cd209d
Dio1
Slc6a13
H1f0
Trem2
Ccr1
Pcolce2
X2700046G09Rik
X9930111J21Rik2
Ccdc112
Fbln2
Gm21887
Gm23849
Gm44428
Gm5112
Hist1h2bk
Lrfn3
Mpzl2
Necab2
Nlgn2
Samd11
Sult3a1
Ugt2b35
Ybey
Gfi1
Pmp22
Tshz2
Adamdec1
Nudt7
Rab30
Rgs2
P2ry14
Bambi
Acadm
Mafb
Ccs
Uap1
Sdc2
Rnase6
Gm2a
Fgfbp3
X1500017E21Rik
Cyp3a13
Klra7
Mcm10
Rasd2
Tgfb3
Adam8
Syngr2
Tspan13
Socs3
Mdh1
Eci1
Bcl2a1d
Adh5
Gsto1
Jaml
Csf1r
Pdcd1
Nexn
Shmt2
Ccr2
Cytip
Cd40
Pltp
Pla2g7
Ltc4s
Ffar4
Tarm1
Dusp14
Gstm7
Ugt3a2
X4930579G24Rik
Atm
Cyp39a1
Gm13056
Gm17055
Gm37472
Hist2h3c2
Intu
Mrgpre
Rdh16
Serpina12
Slc6a8
Strip2
X9130230N09Rik
Kif23
Acsm1
Twist1
Nr1d1
Abcd3
Cd69
Cadm1
Fmo1
Tmpo
Gbp2
Fpgs
Pdlim2
Ackr1
Gprc5a
Prkca
Gbp2b
Clstn1
Gm5096
RP24.310D17.9
G530011O06Rik
Mpp7
Siglecg
Dtl
Rasgrp1
Isg20
Adh4
Insig1
Tmem123
Plac8
Gadd45a
Tnfaip2
Nit2
Ak3
Lyve1
Smc4
X6430562O15Rik
Neil2
Afp
Gm42981
X1110035H17Rik
X4933437G19Rik
Acsm5
Aspg
BC147527
Ddr1
Dusp18
Fbn1
Gm9796
Grb14
Il27
Map3k9
Popdc2
Ppp1r3c
RP24.175C20.10
Sh3bgr
Zfp346
Zfp811
Rhoq
Slc45a3
Ackr3
Diaph3
Ido2
Ncapd3
Phykpl
Arid5a
Tmem206
Lat
Txndc11
Treml4
Enho
Sult2b1
Abhd2
Rora
Uhrf1
Bcl2a1b
Tnfrsf18
Cyp4f18
Myo1e
Gcnt2
Il21r
Pla2g4a
Dopey2
Shcbp1
Timp2
Stat5a
Colec12
BC024386
Bcorl1
Igfals
Ighg1
Ptrf
Oasl1
Cd27
Churc1
Kdm4a
Gja4
X2310039H08Rik
Oaf
Rgs16
Slc25a15
Slc25a22
Gbp5
Akap12
Fam46a
Creg1
Tuba1b
Art2a.ps
Emid1
Gm26881
Gucy1b3
Mst1
Pkp2
Rab25
Slc22a30
Tmem216
Angptl6
Baiap2l1
Gm26778
Pyy
Rmi2
Irf8
Spc24
Erlin1
Mcm2
Igsf6
Etfb
Bcl2l14
Gm26649
Hist1h4h
Rps3a3
Serpina6
Suclg2
Oas1g
Akr1c14
Cxcl14
Gm11772
Serpind1
Acad11
Etnk2
Fahd1
Adrb1
Lag3
Rad51
Hspd1
Retsat
Msmo1
Slc30a1
Cysltr2
F13b
Hmmr
Kif20a
Pianp
Slc22a1
Mmp9
Pank1
Ghdc
Tmem64
Ggt5
Gm12551
Gm42670
Knl1
Nptxr
Slc25a35
Trim7
Trpt1
Zdhhc2
Ddc
Prc1
St8sia4
Lgals1
Cmklr1
Plau
Rrm1
Art2b
Id1
Itgb7
Timp3
Tmem37
Iah1
Nrm
Tnni2
Arc
Kcnn4
Ppfibp2
H2.Oa
Slamf8
Fpr2
Ms4a7
Slco3a1
Maged2
Otub2
Plekha5
Eprs
Txndc17
Tspan33
Fdft1
Cd72
Capg
Acot2
Cdt1
Cd160
Gem
Ptafr
Abhd17b
Scp2.ps2
Ncaph
Sdcbp2
Cideb
Sema4a
Fam195a
Rbbp5
A530064D06Rik
Adgre1
X9930012K11Rik
Fndc4
Gapt
Gm5424
Klra13.ps
Pax5
Ppip5k1
Tead2
Usp53
Rogdi
Cln8
Acot1
Anxa4
Pde4d
Stra6l
Il33
Maml2
Cables1
Ust
Rps4l
Glrx
C6
Timd4
Cd79a
Gm45716
Avpi1
Cd4
Hip1r
Kctd11
Socs1
Irgm1
Adamts4
Arl5c
Skap1
Ppp4r1l.ps
Ckap4
Tyms
Mpc1
Rnf128
Il1r1
Slamf9
Slc41a1
E130308A19Rik
Gm6377
Anp32e
Tmcc2
Ctla2b
Faim
Axl
Cd209f
X4833418N02Rik
Adam11
B3galt1
Cntrob
Colec11
D3Ertd751e
Elovl2
Gm16740
Gpc3
Gtf3c4
Hist1h3e
Ly6c1
Mup18
Rad54l
Rgs14
Rps19.ps7
Rufy2
Vwf
Zfp408
Map3k14
Flt3
Mettl26
Mtf2
Entpd5
Cd19
Perp
D16Ertd472e
Ppp1r14b
Clca3a1
Wnt11
Pbld2
Aldh1b1
Lig1
Nek6
Ubash3b
Cdh13
Lonp2
Cenpf
Mrgpra2b
Ano8
Cenph
Cenpm
Dclre1b
Endov
Zfp950
Cxcl11
Ech1
Ms4a6c
Mdm2
Ifi209
Nsun4
Lztfl1
Psph
Pilra
Msra
Zbtb1
C3ar1
Tlr2
Uck2
Fbxo32
Ethe1
Chka
Stox2
Bckdhb
Gm6768
Slc36a3os
Trit1
Rmdn1
Hist1h3c
Chic1
Ehf
Fignl1
Mir132
Nipal1
Sapcd2
Sec16b
Tcp11l1
X2010300C02Rik
Prr11
Ptprf
Zfp61
Fpr1
Pccb
Gm13196
Fam25c
Mex3b
Tnfsf9
Ehhadh
Fubp3
Tbc1d9
Bank1
Slc35a1
Kcna2
Ttc28
Ncoa4
Spint2
Mbp
Rasd1
Alkbh1
Ebpl
Clec4b1
Fech
Aldh4a1
Impa2
Myo1g
Csf2rb
Fam134b
Etfdh
H2.Ob
Fgl2
Nat8f2
Esyt1
Aqp8
Col27a1
Ssbp2
Aadat
Adhfe1
Arhgap22
Gpr34
Kifc1
Klhl18
Nuf2
Tbc1d8
Map4k1
Tagap
Tjp1
Nsd2
Ammecr1
Atp8a2
Bche
Foxm1
Fzd1
Gca
Gm12396
Gm12940
Gm45778
Gm9733
Ifit1bl1
Kif26a
Ly75
Nhej1
Pklr
Prepl
Sema4g
Serpinb10
Slc4a8
Ubox5
Vasn
Xylb
Echdc1
Diaph1
Gimap3
Pold1
Clec4a2
Plaur
Scap
Gclm
Hmgcl
Trem1
Siglec1
Mb21d1
Nudt9
Lck
Pla2g15
Mup17
Slc22a5
Slc35b3
Ltb
Plscr1
Fdps
Dexi
Irf4
Mki67
Cd300e
Cdkn2d
Ctsw
Ifit2
Hsd17b10
Slc37a4
Atxn1
Pde12
Adora2b
Nudcd1
Il13ra2
Tmem71
AI506816
Abcb10
Als2
Cass4
Cdca2
Ces1e
Gldc
Hoxaas3
Hsd17b6
Sgsm2
Tex9
Wfs1
Xrcc5
Zbtb42
Tec
Utp14b
Zfp932
Bcl6
Plet1os
Antxr2
Akr1e1
Ivd
Rc3h2
Homer1
Tubb6
Ddit4
Alad
Fam26f
Pja1
Decr1
Slc25a1
Itpkc
Metap1d
Trib2
H2afv
Fbxo34
Hopx
Ankrd24
Igsf5
Rilp
Tspan32
Ak2
Nfil3
Nabp1
Rars2
Zmynd19
Cdkn1c
Ptpn22
Incenp
Prelp
Adgra2
Usp1
Cramp1l
Eno3
Hk3
Parp14
Ppp1r16b
Acot12
Amer1
Aox3
Bmper
Egln3
Fhl2
Hist1h3a
Mmp2
Rab44
Rflnb
Grtp1
Hells
Nhsl2
Osbpl5
Prdm10
Serpina10
Tmem107
Tmem86b
Tcf19
Cxxc5
Extl3
Iars
Mecom
Rpp14
Xbp1
Hacd4
06-Sep
Tusc1
Fut8
Ly86
Acp5
Nlrp3
Gm7160
Gbp8
Ntpcr
Mndal
Laptm4b
Pgrmc1
Tubb5
Ralgds
Hacd2
Klrc1
Wdfy4
Fam189b
Prim2
Gpr84
Gstp3
Mup16
Sclt1
Sft2d3
Pilrb1
Cmpk2
Ehmt1
Nudt2
Kitl
Bcl2l11
Rab32
Ppme1
Lmna
X5033403H07Rik
Aaed1
Aifm2
Bmpr1a
Cenpk
Gimap1os
Gm7730
H2.T.ps
Harbi1
Letm2
Mns1
Phlda3
Plscr2
Proz
RP24.233B16.1
Spag5
Thg1l
Vwa8
Mir142hg
Pou2f2
Gas6
Pygl
Pmepa1
Smpd2
A630033H20Rik
Fgfr1
Card10
Fam46c
Adi1
Tmem106c
Arhgef11
Dll1
Hist1h4c
Plxdc2
Tmem67
Zkscan1
BC035044
Zfp385a
Crem
Efnb1
Gcat
Mmp27
Tlr1
Zfp503
Mx2
Zfp703
Mpc2
Rab7b
Tmem176b
Creb3l1
Klhl36
Osbpl1a
Pik3cg
Rhof
Apold1
Snhg9
Dcaf11
Ces1f
Poc1b
Zcchc17
Il18bp
Tmem86a
Pdxk
Gnpda2
Glo1
Runx1
Slc25a12
Rpa2
Klhdc2
Nupr1
Rdh14
Lrrc20
Aldoc
Arhgap39
Cd209g
Cox6b2
Cx3cr1
Fam217b
Gcsam
Gm12185
Gm12251
Gpr141
Grb7
Zfp160
Ccdc106
Slfn1
X2010315B03Rik
RP23.58B7.2
Cyp26b1
Acadvl
Ddah1
AI467606
Grk3
Dek
Jarid2
Dguok
Leap2
Pdk2
Slc25a23
Tprkb
Gk
Dctpp1
Hmgn2
Bsdc1
Armcx1
Sox7
Itpk1
Igf1
Mob3a
Alas1
Gle1
Fdx1
Golph3l
Cbr3
Hltf
Kcnj16
Sh2d1a
Cdc42ep4
Haus3
Itgb5
Plbd1
Akr7a5
Pls3
Dnmbp
Ttc39c
Mrpl28
Ntn4
Eogt
Mfsd12
Dnah2
Ncapd2
Bbc3
Blnk
Clasrp
Aco1
Pcgf5
Exosc5
Myc
Asns
Csrp3
Dtx1
Gm10136
Gm6467
Kcnq1ot1
Lhx6
Mmab
Mpzl3
Nfatc2
Prodh
RP23.337J19.2
Spint1
Sp140
[truncated: 3,000 more rows]
